# Supplementary material for: Seroepidemological investigation of Toxoplasma gondii and Trichinella spp. in pigs reared by tribal communities and small-holder livestock farmers in Northeastern India
Source: PLoS One. 2024 Feb 20;19(2):e0298357. doi: 10.1371/journal.pone.0298357 (PMC10878514; doi:10.1371/journal.pone.0298357)
Supplement: S2 Data — (XLSX) [file pone.0298357.s002.xlsx]

## Sheet: Toxoplasmosis
State	Farm altitude	Stock replacement sources	Gender	Breed types	Age (in months)	Farm size	Production methods	History of abortion/still birth in pigs	History of abortion/ still birth/ ocular disease in family	Housing system	Type of flooring	Disinfection	Exposure to cats	Exposure to rodents	Exposure to birds	Sources of feed	Deworming	Availability of lavatories	Seroprevalence
Arunachal Pradesh	Highland/ Hilly	Purchased from live market	Female	Crossbreed	7-12	Small (1 to 10)	All-in-all-out (for fattening)	No	No	Non-confined	Non-concrete	Yes	Yes	Yes	Yes	Commercial and household sources	Yes	Yes	0
Arunachal Pradesh	Highland/ Hilly	Purchased from live market	Female	Crossbreed	13-24	Small (1 to 10)	All-in-all-out (for fattening)	No	No	Non-confined	Non-concrete	Yes	Yes	Yes	Yes	Commercial and household sources	Yes	Yes	0
Arunachal Pradesh	Highland/ Hilly	Purchased from live market	Female	Crossbreed	7-12	Small (1 to 10)	All-in-all-out (for fattening)	No	No	Non-confined	Non-concrete	Yes	Yes	Yes	Yes	Commercial and household sources	Yes	Yes	0
Arunachal Pradesh	Highland/ Hilly	Purchased from live market	Female	Crossbreed	13-24	Small (1 to 10)	All-in-all-out (for fattening)	No	No	Non-confined	Non-concrete	Yes	Yes	Yes	Yes	Commercial and household sources	Yes	Yes	0
Arunachal Pradesh	Highland/ Hilly	Purchased from live market	Female	Crossbreed	7-12	Small (1 to 10)	All-in-all-out (for fattening)	No	No	Non-confined	Non-concrete	Yes	Yes	Yes	Yes	Commercial and household sources	Yes	Yes	0
Arunachal Pradesh	Highland/ Hilly	Purchased from live market	Female	Crossbreed	13-24	Small (1 to 10)	All-in-all-out (for fattening)	No	No	Non-confined	Non-concrete	Yes	Yes	Yes	Yes	Commercial and household sources	Yes	Yes	0
Arunachal Pradesh	Highland/ Hilly	Purchased from live market	Female	Crossbreed	13-24	Small (1 to 10)	All-in-all-out (for fattening)	No	No	Non-confined	Non-concrete	Yes	Yes	Yes	Yes	Commercial and household sources	Yes	Yes	1
Arunachal Pradesh	Highland/ Hilly	Purchased from live market	Female	Crossbreed	13-24	Small (1 to 10)	All-in-all-out (for fattening)	No	No	Non-confined	Non-concrete	Yes	Yes	Yes	Yes	Commercial and household sources	Yes	Yes	0
Arunachal Pradesh	Highland/ Hilly	Purchased from live market	Male	Crossbreed	13-24	Small (1 to 10)	All-in-all-out (for fattening)	No	No	Non-confined	Non-concrete	Yes	Yes	Yes	Yes	Commercial and household sources	Yes	Yes	0
Arunachal Pradesh	Highland/ Hilly	Purchased from live market	Male	Crossbreed	13-24	Small (1 to 10)	All-in-all-out (for fattening)	No	No	Non-confined	Non-concrete	Yes	Yes	Yes	Yes	Commercial and household sources	Yes	Yes	0
Arunachal Pradesh	Highland/ Hilly	Purchased from live market	Male	Crossbreed	7-12	Small (1 to 10)	All-in-all-out (for fattening)	No	No	Non-confined	Non-concrete	Yes	Yes	Yes	Yes	Commercial and household sources	Yes	Yes	0
Arunachal Pradesh	Highland/ Hilly	Purchased from live market	Male	Crossbreed	7-12	Small (1 to 10)	All-in-all-out (for fattening)	No	No	Non-confined	Non-concrete	Yes	Yes	Yes	Yes	Commercial and household sources	Yes	Yes	0
Arunachal Pradesh	Highland/ Hilly	Purchased from live market	Male	Crossbreed	7-12	Small (1 to 10)	All-in-all-out (for fattening)	No	No	Non-confined	Non-concrete	Yes	Yes	Yes	Yes	Commercial and household sources	Yes	Yes	0
Arunachal Pradesh	Highland/ Hilly	Purchased from live market	Male	Crossbreed	0-6	Small (1 to 10)	All-in-all-out (for fattening)	No	No	Non-confined	Non-concrete	Yes	Yes	Yes	Yes	Commercial and household sources	Yes	Yes	0
Arunachal Pradesh	Highland/ Hilly	Purchased from live market	Male	Crossbreed	13-24	Small (1 to 10)	All-in-all-out (for fattening)	No	No	Non-confined	Non-concrete	Yes	Yes	Yes	Yes	Commercial and household sources	Yes	Yes	0
Arunachal Pradesh	Highland/ Hilly	Purchased from live market	Female	Crossbreed	13-24	Small (1 to 10)	All-in-all-out (for fattening)	No	No	Non-confined	Non-concrete	Yes	Yes	Yes	Yes	Commercial and household sources	Yes	Yes	0
Arunachal Pradesh	Highland/ Hilly	Purchased from live market	Female	Crossbreed	7-12	Small (1 to 10)	All-in-all-out (for fattening)	No	No	Non-confined	Non-concrete	Yes	Yes	Yes	Yes	Commercial and household sources	Yes	Yes	0
Arunachal Pradesh	Highland/ Hilly	Purchased from live market	Female	Crossbreed	0-6	Small (1 to 10)	All-in-all-out (for fattening)	No	No	Non-confined	Non-concrete	Yes	Yes	Yes	Yes	Commercial and household sources	Yes	Yes	0
Arunachal Pradesh	Highland/ Hilly	Purchased from live market	Female	Crossbreed	13-24	Small (1 to 10)	All-in-all-out (for fattening)	No	No	Non-confined	Non-concrete	Yes	Yes	Yes	Yes	Commercial and household sources	Yes	Yes	0
Arunachal Pradesh	Highland/ Hilly	Purchased from live market	Male	Crossbreed	13-24	Small (1 to 10)	All-in-all-out (for fattening)	No	No	Non-confined	Non-concrete	Yes	Yes	Yes	Yes	Commercial and household sources	Yes	Yes	0
Arunachal Pradesh	Highland/ Hilly	Purchased from live market	Male	Crossbreed	7-12	Small (1 to 10)	All-in-all-out (for fattening)	No	No	Non-confined	Non-concrete	Yes	Yes	Yes	Yes	Commercial and household sources	Yes	Yes	0
Arunachal Pradesh	Highland/ Hilly	Purchased from live market	Male	Crossbreed	0-6	Small (1 to 10)	All-in-all-out (for fattening)	No	No	Non-confined	Non-concrete	Yes	Yes	Yes	Yes	Commercial and household sources	Yes	Yes	0
Arunachal Pradesh	Highland/ Hilly	Purchased from live market	Male	Crossbreed	7-12	Small (1 to 10)	All-in-all-out (for fattening)	No	No	Non-confined	Non-concrete	Yes	Yes	Yes	Yes	Commercial and household sources	Yes	Yes	0
Arunachal Pradesh	Highland/ Hilly	Purchased from live market	Male	Crossbreed	7-12	Small (1 to 10)	All-in-all-out (for fattening)	No	No	Non-confined	Non-concrete	Yes	Yes	Yes	Yes	Commercial and household sources	Yes	Yes	0
Arunachal Pradesh	Highland/ Hilly	Purchased from live market	Male	Crossbreed	7-12	Small (1 to 10)	All-in-all-out (for fattening)	No	No	Non-confined	Non-concrete	Yes	Yes	Yes	Yes	Commercial and household sources	Yes	No	0
Arunachal Pradesh	Highland/ Hilly	Purchased from live market	Male	Crossbreed	7-12	Small (1 to 10)	All-in-all-out (for fattening)	No	No	Non-confined	Non-concrete	Yes	Yes	Yes	Yes	Commercial and household sources	Yes	No	0
Arunachal Pradesh	Highland/ Hilly	Purchased from live market	Male	Crossbreed	7-12	Small (1 to 10)	All-in-all-out (for fattening)	No	No	Non-confined	Non-concrete	Yes	Yes	Yes	Yes	Commercial and household sources	Yes	Yes	0
Arunachal Pradesh	Highland/ Hilly	Purchased from live market	Male	Crossbreed	7-12	Small (1 to 10)	All-in-all-out (for fattening)	No	No	Non-confined	Non-concrete	Yes	Yes	Yes	Yes	Commercial and household sources	Yes	Yes	0
Arunachal Pradesh	Highland/ Hilly	Purchased from live market	Female	Crossbreed	0-6	Small (1 to 10)	All-in-all-out (for fattening)	No	No	Non-confined	Non-concrete	Yes	Yes	Yes	Yes	Commercial and household sources	Yes	No	0
Arunachal Pradesh	Highland/ Hilly	Purchased from live market	Female	Crossbreed	7-12	Small (1 to 10)	All-in-all-out (for fattening)	No	No	Non-confined	Non-concrete	Yes	Yes	Yes	Yes	Commercial and household sources	Yes	Yes	0
Arunachal Pradesh	Highland/ Hilly	Purchased from live market	Male	Crossbreed	13-24	Small (1 to 10)	All-in-all-out (for fattening)	No	No	Non-confined	Non-concrete	Yes	Yes	Yes	Yes	Commercial and household sources	Yes	Yes	0
Arunachal Pradesh	Highland/ Hilly	Purchased from live market	Female	Crossbreed	13-24	Small (1 to 10)	All-in-all-out (for fattening)	No	No	Non-confined	Non-concrete	Yes	Yes	Yes	Yes	Commercial and household sources	No	Yes	0
Arunachal Pradesh	Highland/ Hilly	Purchased from live market	Male	Crossbreed	7-12	Small (1 to 10)	All-in-all-out (for fattening)	No	No	Non-confined	Non-concrete	Yes	Yes	Yes	Yes	Commercial and household sources	Yes	No	0
Arunachal Pradesh	Highland/ Hilly	Purchased from live market	Female	Crossbreed	7-12	Small (1 to 10)	All-in-all-out (for fattening)	No	No	Non-confined	Non-concrete	Yes	Yes	Yes	Yes	Commercial and household sources	Yes	Yes	0
Arunachal Pradesh	Highland/ Hilly	Purchased from live market	Female	Crossbreed	13-24	Small (1 to 10)	All-in-all-out (for fattening)	No	No	Non-confined	Non-concrete	Yes	Yes	Yes	Yes	Commercial and household sources	Yes	Yes	0
Arunachal Pradesh	Highland/ Hilly	Purchased from live market	Female	Crossbreed	13-24	Small (1 to 10)	All-in-all-out (for fattening)	No	No	Non-confined	Non-concrete	Yes	Yes	Yes	Yes	Commercial and household sources	Yes	Yes	0
Arunachal Pradesh	Highland/ Hilly	Purchased from live market	Female	Crossbreed	over 24	Small (1 to 10)	All-in-all-out (for fattening)	No	No	Non-confined	Non-concrete	Yes	Yes	Yes	Yes	Commercial and household sources	Yes	Yes	0
Arunachal Pradesh	Highland/ Hilly	Purchased from live market	Female	Crossbreed	over 24	Small (1 to 10)	All-in-all-out (for fattening)	No	No	Non-confined	Non-concrete	Yes	Yes	Yes	Yes	Commercial and household sources	Yes	Yes	0
Arunachal Pradesh	Highland/ Hilly	Purchased from live market	Female	Crossbreed	0-6	Small (1 to 10)	All-in-all-out (for fattening)	No	No	Non-confined	Non-concrete	Yes	Yes	Yes	Yes	Commercial and household sources	Yes	Yes	0
Arunachal Pradesh	Highland/ Hilly	Purchased from live market	Female	Crossbreed	13-24	Small (1 to 10)	All-in-all-out (for fattening)	No	No	Non-confined	Non-concrete	Yes	Yes	Yes	Yes	Commercial and household sources	Yes	Yes	0
Arunachal Pradesh	Highland/ Hilly	Purchased from live market	Female	Crossbreed	7-12	Small (1 to 10)	All-in-all-out (for fattening)	No	No	Non-confined	Non-concrete	Yes	Yes	Yes	Yes	Commercial and household sources	Yes	Yes	0
Arunachal Pradesh	Highland/ Hilly	Purchased from live market	Female	Crossbreed	7-12	Small (1 to 10)	All-in-all-out (for fattening)	No	No	Non-confined	Non-concrete	Yes	Yes	Yes	Yes	Commercial and household sources	Yes	Yes	0
Arunachal Pradesh	Highland/ Hilly	Purchased from live market	Male	Crossbreed	13-24	Small (1 to 10)	All-in-all-out (for fattening)	No	No	Non-confined	Non-concrete	Yes	Yes	Yes	Yes	Commercial and household sources	Yes	Yes	0
Arunachal Pradesh	Highland/ Hilly	Purchased from live market	Female	Crossbreed	13-24	Small (1 to 10)	All-in-all-out (for fattening)	No	No	Non-confined	Non-concrete	Yes	Yes	Yes	Yes	Commercial and household sources	Yes	Yes	0
Arunachal Pradesh	Highland/ Hilly	Purchased from live market	Female	Crossbreed	13-24	Small (1 to 10)	All-in-all-out (for fattening)	No	No	Non-confined	Non-concrete	Yes	Yes	Yes	Yes	Commercial and household sources	Yes	Yes	0
Arunachal Pradesh	Highland/ Hilly	Purchased from live market	Male	Crossbreed	13-24	Small (1 to 10)	All-in-all-out (for fattening)	No	No	Non-confined	Non-concrete	Yes	Yes	Yes	Yes	Commercial and household sources	Yes	Yes	0
Arunachal Pradesh	Highland/ Hilly	Purchased from live market	Female	Crossbreed	13-24	Small (1 to 10)	All-in-all-out (for fattening)	No	No	Non-confined	Non-concrete	Yes	Yes	Yes	Yes	Commercial and household sources	Yes	Yes	0
Arunachal Pradesh	Highland/ Hilly	Purchased from live market	Female	Crossbreed	13-24	Small (1 to 10)	All-in-all-out (for fattening)	No	No	Non-confined	Non-concrete	Yes	Yes	Yes	Yes	Commercial and household sources	Yes	Yes	0
Arunachal Pradesh	Highland/ Hilly	Purchased from live market	Female	Crossbreed	13-24	Small (1 to 10)	All-in-all-out (for fattening)	No	No	Non-confined	Non-concrete	Yes	Yes	Yes	Yes	Commercial and household sources	Yes	Yes	0
Arunachal Pradesh	Highland/ Hilly	Purchased from live market	Female	Crossbreed	13-24	Small (1 to 10)	All-in-all-out (for fattening)	No	No	Non-confined	Non-concrete	Yes	Yes	Yes	Yes	Commercial and household sources	Yes	Yes	0
Arunachal Pradesh	Highland/ Hilly	Purchased from live market	Female	Crossbreed	13-24	Small (1 to 10)	All-in-all-out (for fattening)	No	No	Non-confined	Non-concrete	Yes	Yes	Yes	Yes	Commercial and household sources	Yes	Yes	0
Arunachal Pradesh	Highland/ Hilly	Purchased from live market	Female	Crossbreed	13-24	Small (1 to 10)	All-in-all-out (for fattening)	No	No	Non-confined	Non-concrete	Yes	Yes	Yes	Yes	Commercial and household sources	Yes	Yes	0
Arunachal Pradesh	Highland/ Hilly	Purchased from live market	Female	Crossbreed	13-24	Small (1 to 10)	All-in-all-out (for fattening)	No	No	Non-confined	Non-concrete	Yes	Yes	Yes	Yes	Swill (from restaurants and bakeries)	Yes	Yes	0
Arunachal Pradesh	Highland/ Hilly	Purchased from live market	Female	Crossbreed	13-24	Small (1 to 10)	All-in-all-out (for fattening)	No	No	Non-confined	Non-concrete	Yes	Yes	Yes	Yes	Swill (from restaurants and bakeries)	Yes	Yes	0
Arunachal Pradesh	Highland/ Hilly	Purchased from live market	Female	Crossbreed	13-24	Small (1 to 10)	All-in-all-out (for fattening)	No	No	Non-confined	Non-concrete	Yes	Yes	Yes	Yes	Swill (from restaurants and bakeries)	Yes	Yes	0
Arunachal Pradesh	Highland/ Hilly	Purchased from live market	Female	Crossbreed	13-24	Small (1 to 10)	All-in-all-out (for fattening)	No	No	Non-confined	Non-concrete	Yes	Yes	Yes	Yes	Swill (from restaurants and bakeries)	Yes	Yes	0
Arunachal Pradesh	Highland/ Hilly	Purchased from live market	Female	Crossbreed	13-24	Small (1 to 10)	All-in-all-out (for fattening)	No	No	Non-confined	Non-concrete	Yes	Yes	Yes	Yes	Swill (from restaurants and bakeries)	Yes	Yes	0
Arunachal Pradesh	Highland/ Hilly	Purchased from live market	Female	Crossbreed	13-24	Small (1 to 10)	All-in-all-out (for fattening)	No	No	Non-confined	Non-concrete	Yes	Yes	Yes	Yes	Swill (from restaurants and bakeries)	Yes	Yes	0
Arunachal Pradesh	Highland/ Hilly	Purchased from live market	Female	Crossbreed	13-24	Small (1 to 10)	All-in-all-out (for fattening)	No	No	Non-confined	Non-concrete	Yes	Yes	Yes	Yes	Swill (from restaurants and bakeries)	Yes	Yes	0
Arunachal Pradesh	Highland/ Hilly	Purchased from live market	Female	Crossbreed	13-24	Small (1 to 10)	All-in-all-out (for fattening)	No	No	Non-confined	Non-concrete	Yes	Yes	Yes	Yes	Swill (from restaurants and bakeries)	Yes	Yes	0
Arunachal Pradesh	Highland/ Hilly	Purchased from live market	Female	Crossbreed	13-24	Small (1 to 10)	All-in-all-out (for fattening)	No	No	Non-confined	Non-concrete	Yes	Yes	Yes	Yes	Swill (from restaurants and bakeries)	Yes	Yes	0
Arunachal Pradesh	Highland/ Hilly	Purchased from live market	Female	Crossbreed	7-12	Small (1 to 10)	All-in-all-out (for fattening)	No	No	Non-confined	Non-concrete	Yes	Yes	Yes	Yes	Swill (from restaurants and bakeries)	Yes	Yes	0
Arunachal Pradesh	Highland/ Hilly	Purchased from live market	Female	Crossbreed	7-12	Small (1 to 10)	All-in-all-out (for fattening)	No	No	Non-confined	Non-concrete	Yes	Yes	Yes	Yes	Swill (from restaurants and bakeries)	Yes	Yes	0
Arunachal Pradesh	Highland/ Hilly	Purchased from live market	Male	Crossbreed	7-12	Small (1 to 10)	All-in-all-out (for fattening)	No	No	Non-confined	Non-concrete	Yes	Yes	Yes	Yes	Swill (from restaurants and bakeries)	Yes	Yes	0
Arunachal Pradesh	Highland/ Hilly	Purchased from live market	Male	Crossbreed	7-12	Small (1 to 10)	All-in-all-out (for fattening)	No	No	Non-confined	Non-concrete	Yes	Yes	Yes	Yes	Swill (from restaurants and bakeries)	Yes	Yes	0
Arunachal Pradesh	Highland/ Hilly	Purchased from live market	Male	Crossbreed	7-12	Small (1 to 10)	All-in-all-out (for fattening)	No	No	Non-confined	Non-concrete	Yes	Yes	Yes	Yes	Swill (from restaurants and bakeries)	Yes	Yes	0
Arunachal Pradesh	Highland/ Hilly	Purchased from live market	Male	Crossbreed	7-12	Small (1 to 10)	All-in-all-out (for fattening)	No	No	Non-confined	Non-concrete	Yes	Yes	Yes	Yes	Swill (from restaurants and bakeries)	Yes	Yes	0
Arunachal Pradesh	Highland/ Hilly	Purchased from live market	Female	Crossbreed	0-6	Small (1 to 10)	All-in-all-out (for fattening)	No	No	Non-confined	Non-concrete	Yes	Yes	Yes	Yes	Swill (from restaurants and bakeries)	Yes	Yes	0
Arunachal Pradesh	Highland/ Hilly	Purchased from live market	Female	Crossbreed	7-12	Small (1 to 10)	All-in-all-out (for fattening)	No	No	Non-confined	Non-concrete	Yes	Yes	Yes	Yes	Swill (from restaurants and bakeries)	Yes	Yes	0
Arunachal Pradesh	Highland/ Hilly	Purchased from live market	Male	Crossbreed	7-12	Small (1 to 10)	All-in-all-out (for fattening)	No	No	Non-confined	Non-concrete	Yes	Yes	Yes	Yes	Swill (from restaurants and bakeries)	Yes	Yes	0
Arunachal Pradesh	Highland/ Hilly	Purchased from live market	Male	Crossbreed	0-6	Small (1 to 10)	All-in-all-out (for fattening)	No	No	Non-confined	Non-concrete	Yes	Yes	Yes	Yes	Swill (from restaurants and bakeries)	Yes	Yes	0
Arunachal Pradesh	Highland/ Hilly	Purchased from live market	Male	Crossbreed	7-12	Small (1 to 10)	All-in-all-out (for fattening)	No	No	Non-confined	Non-concrete	Yes	Yes	Yes	Yes	Exclusively household kitchen waste	Yes	Yes	0
Arunachal Pradesh	Highland/ Hilly	Purchased from live market	Female	Crossbreed	7-12	Small (1 to 10)	All-in-all-out (for fattening)	No	No	Confined	Non-concrete	Yes	Yes	Yes	Yes	Exclusively household kitchen waste	No	Yes	0
Arunachal Pradesh	Highland/ Hilly	Purchased from live market	Male	Crossbreed	7-12	Small (1 to 10)	All-in-all-out (for fattening)	No	No	Confined	Non-concrete	Yes	Yes	Yes	Yes	Exclusively household kitchen waste	No	Yes	0
Arunachal Pradesh	Highland/ Hilly	Purchased from live market	Male	Crossbreed	7-12	Small (1 to 10)	All-in-all-out (for fattening)	No	No	Confined	Non-concrete	No	Yes	Yes	Yes	Exclusively household kitchen waste	No	Yes	0
Arunachal Pradesh	Highland/ Hilly	Purchased from live market	Female	Crossbreed	7-12	Small (1 to 10)	All-in-all-out (for fattening)	No	No	Non-confined	Non-concrete	Yes	Yes	Yes	Yes	Swill (from restaurants and bakeries)	Yes	Yes	0
Arunachal Pradesh	Highland/ Hilly	Purchased from live market	Female	Crossbreed	7-12	Small (1 to 10)	All-in-all-out (for fattening)	No	No	Non-confined	Non-concrete	Yes	Yes	Yes	Yes	Swill (from restaurants and bakeries)	Yes	Yes	0
Arunachal Pradesh	Highland/ Hilly	Purchased from live market	Female	Crossbreed	7-12	Small (1 to 10)	All-in-all-out (for fattening)	No	No	Non-confined	Non-concrete	Yes	Yes	Yes	Yes	Swill (from restaurants and bakeries)	Yes	Yes	0
Arunachal Pradesh	Highland/ Hilly	Purchased from live market	Female	Crossbreed	13-24	Small (1 to 10)	All-in-all-out (for fattening)	No	No	Non-confined	Non-concrete	Yes	Yes	Yes	Yes	Swill (from restaurants and bakeries)	Yes	Yes	0
Arunachal Pradesh	Highland/ Hilly	Purchased from live market	Female	Crossbreed	7-12	Small (1 to 10)	All-in-all-out (for fattening)	No	No	Non-confined	Non-concrete	Yes	Yes	Yes	Yes	Exclusively household kitchen waste	Yes	Yes	0
Manipur	Lowland/ Valley	Acquired from breeder/ other farm	Male	Exotic	0-6	Medium (11-20)	Continuous cycle (for fattening)	No	No	Confined	Concrete	No	No	No	Yes	Commercial and household sources	No	Yes	1
Manipur	Lowland/ Valley	Acquired from breeder/ other farm	Male	Exotic	0-6	Medium (11-20)	Continuous cycle (for fattening)	No	No	Confined	Concrete	No	No	No	Yes	Commercial and household sources	No	Yes	0
Manipur	Lowland/ Valley	Acquired from breeder/ other farm	Male	Exotic	0-6	Medium (11-20)	Continuous cycle (for fattening)	No	No	Confined	Concrete	No	No	No	Yes	Commercial and household sources	No	Yes	0
Manipur	Lowland/ Valley	Acquired from breeder/ other farm	Male	Exotic	0-6	Medium (11-20)	Continuous cycle (for fattening)	No	No	Confined	Concrete	No	No	No	Yes	Commercial and household sources	No	Yes	0
Manipur	Lowland/ Valley	Acquired from breeder/ other farm	Female	Exotic	7-12	Medium (11-20)	Continuous cycle (for fattening)	No	No	Confined	Concrete	No	No	No	Yes	Commercial and household sources	No	Yes	1
Manipur	Lowland/ Valley	Acquired from breeder/ other farm	Female	Exotic	7-12	Medium (11-20)	Continuous cycle (for fattening)	No	No	Confined	Concrete	No	No	No	Yes	Commercial and household sources	No	Yes	0
Manipur	Lowland/ Valley	Acquired from breeder/ other farm	Female	Exotic	7-12	Medium (11-20)	Continuous cycle (for fattening)	No	No	Confined	Concrete	No	No	No	Yes	Commercial and household sources	No	Yes	0
Manipur	Lowland/ Valley	Acquired from breeder/ other farm	Female	Exotic	7-12	Medium (11-20)	Continuous cycle (for fattening)	No	No	Confined	Concrete	No	No	No	Yes	Commercial and household sources	No	Yes	0
Manipur	Lowland/ Valley	Acquired from breeder/ other farm	Male	Crossbreed	7-12	Medium (11-20)	Continuous cycle (for fattening)	No	No	Confined	Concrete	No	No	No	Yes	Swill (from restaurants and bakeries)	No	Yes	0
Manipur	Lowland/ Valley	Acquired from breeder/ other farm	Male	Crossbreed	7-12	Medium (11-20)	Continuous cycle (for fattening)	No	No	Confined	Concrete	No	No	No	Yes	Swill (from restaurants and bakeries)	No	Yes	0
Manipur	Lowland/ Valley	Acquired from breeder/ other farm	Male	Crossbreed	7-12	Medium (11-20)	Continuous cycle (for fattening)	No	No	Confined	Concrete	No	No	No	Yes	Swill (from restaurants and bakeries)	No	Yes	0
Manipur	Lowland/ Valley	Acquired from breeder/ other farm	Male	Crossbreed	7-12	Medium (11-20)	Continuous cycle (for fattening)	No	No	Confined	Concrete	No	No	No	Yes	Swill (from restaurants and bakeries)	No	Yes	0
Manipur	Lowland/ Valley	Acquired from breeder/ other farm	Male	Crossbreed	7-12	Medium (11-20)	Continuous cycle (for fattening)	No	No	Confined	Concrete	No	No	No	Yes	Swill (from restaurants and bakeries)	No	Yes	0
Manipur	Lowland/ Valley	Acquired from breeder/ other farm	Male	Crossbreed	7-12	Medium (11-20)	Continuous cycle (for fattening)	No	No	Confined	Concrete	No	No	No	Yes	Swill (from restaurants and bakeries)	No	Yes	0
Manipur	Lowland/ Valley	Acquired from breeder/ other farm	Female	Crossbreed	7-12	Medium (11-20)	Continuous cycle (for fattening)	No	No	Confined	Concrete	No	No	No	Yes	Swill (from restaurants and bakeries)	No	Yes	0
Manipur	Lowland/ Valley	Acquired from breeder/ other farm	Female	Crossbreed	7-12	Medium (11-20)	Continuous cycle (for fattening)	No	No	Confined	Concrete	No	No	No	Yes	Swill (from restaurants and bakeries)	No	Yes	0
Manipur	Lowland/ Valley	Acquired from breeder/ other farm	Female	Crossbreed	7-12	Medium (11-20)	Continuous cycle (for fattening)	No	No	Confined	Concrete	No	No	No	Yes	Swill (from restaurants and bakeries)	No	Yes	0
Manipur	Lowland/ Valley	Acquired from breeder/ other farm	Female	Crossbreed	7-12	Medium (11-20)	Continuous cycle (for fattening)	No	No	Confined	Concrete	No	No	No	Yes	Swill (from restaurants and bakeries)	No	Yes	0
Manipur	Lowland/ Valley	Acquired from breeder/ other farm	Female	Crossbreed	7-12	Medium (11-20)	Continuous cycle (for fattening)	No	No	Confined	Concrete	No	No	No	Yes	Swill (from restaurants and bakeries)	No	Yes	0
Manipur	Lowland/ Valley	Acquired from breeder/ other farm	Female	Crossbreed	7-12	Medium (11-20)	Continuous cycle (for fattening)	No	No	Confined	Concrete	No	No	No	Yes	Swill (from restaurants and bakeries)	No	Yes	0
Manipur	Lowland/ Valley	Acquired from breeder/ other farm	Male	Crossbreed	0-6	Large (> 20)	Continuous cycle (for fattening)	Yes	No	Confined	Concrete	No	No	No	Yes	Commercial and household sources	No	Yes	0
Manipur	Lowland/ Valley	Acquired from breeder/ other farm	Male	Crossbreed	0-6	Large (> 20)	Continuous cycle (for fattening)	Yes	No	Confined	Concrete	No	No	No	Yes	Commercial and household sources	No	Yes	0
Manipur	Lowland/ Valley	Acquired from breeder/ other farm	Male	Crossbreed	0-6	Large (> 20)	Continuous cycle (for fattening)	Yes	No	Confined	Concrete	No	No	No	Yes	Commercial and household sources	No	Yes	0
Manipur	Lowland/ Valley	Acquired from breeder/ other farm	Male	Crossbreed	0-6	Large (> 20)	Continuous cycle (for fattening)	Yes	No	Confined	Concrete	No	No	No	Yes	Commercial and household sources	No	Yes	0
Manipur	Lowland/ Valley	Acquired from breeder/ other farm	Male	Crossbreed	0-6	Large (> 20)	Continuous cycle (for fattening)	Yes	No	Confined	Concrete	No	No	No	Yes	Commercial and household sources	No	Yes	0
Manipur	Lowland/ Valley	Acquired from breeder/ other farm	Male	Crossbreed	0-6	Large (> 20)	Continuous cycle (for fattening)	Yes	No	Confined	Concrete	No	No	No	Yes	Commercial and household sources	No	Yes	0
Manipur	Lowland/ Valley	Acquired from breeder/ other farm	Male	Crossbreed	0-6	Large (> 20)	Continuous cycle (for fattening)	Yes	No	Confined	Concrete	No	No	No	Yes	Commercial and household sources	No	Yes	0
Manipur	Lowland/ Valley	Acquired from breeder/ other farm	Male	Crossbreed	0-6	Large (> 20)	Continuous cycle (for fattening)	Yes	No	Confined	Concrete	No	No	No	Yes	Commercial and household sources	No	Yes	0
Manipur	Lowland/ Valley	Acquired from breeder/ other farm	Female	Crossbreed	0-6	Large (> 20)	Continuous cycle (for fattening)	Yes	No	Confined	Concrete	No	No	No	Yes	Commercial and household sources	No	Yes	0
Manipur	Lowland/ Valley	Acquired from breeder/ other farm	Female	Crossbreed	0-6	Large (> 20)	Continuous cycle (for fattening)	Yes	No	Confined	Concrete	No	No	No	Yes	Commercial and household sources	No	Yes	0
Manipur	Lowland/ Valley	Acquired from breeder/ other farm	Female	Crossbreed	0-6	Large (> 20)	Continuous cycle (for fattening)	Yes	No	Confined	Concrete	No	No	No	Yes	Commercial and household sources	No	Yes	0
Manipur	Lowland/ Valley	Acquired from breeder/ other farm	Female	Crossbreed	0-6	Large (> 20)	Continuous cycle (for fattening)	Yes	No	Confined	Concrete	No	No	No	Yes	Commercial and household sources	No	Yes	0
Manipur	Lowland/ Valley	Acquired from breeder/ other farm	Female	Crossbreed	0-6	Large (> 20)	Continuous cycle (for fattening)	Yes	No	Confined	Concrete	No	No	No	Yes	Commercial and household sources	No	Yes	0
Manipur	Lowland/ Valley	Acquired from breeder/ other farm	Female	Crossbreed	0-6	Large (> 20)	Continuous cycle (for fattening)	Yes	No	Confined	Concrete	No	No	No	Yes	Commercial and household sources	No	Yes	0
Manipur	Lowland/ Valley	Acquired from breeder/ other farm	Female	Crossbreed	0-6	Large (> 20)	Continuous cycle (for fattening)	Yes	No	Confined	Concrete	No	No	No	Yes	Commercial and household sources	No	Yes	0
Manipur	Lowland/ Valley	Acquired from breeder/ other farm	Male	Crossbreed	0-6	Small (1 to 10)	Continuous cycle (for fattening)	No	No	Confined	Concrete	No	No	No	Yes	Swill (from restaurants and bakeries)	No	Yes	0
Manipur	Lowland/ Valley	Acquired from breeder/ other farm	Male	Crossbreed	0-6	Small (1 to 10)	Continuous cycle (for fattening)	No	No	Confined	Concrete	No	No	No	Yes	Swill (from restaurants and bakeries)	No	Yes	0
Manipur	Lowland/ Valley	Acquired from breeder/ other farm	Male	Crossbreed	0-6	Small (1 to 10)	Continuous cycle (for fattening)	No	No	Confined	Concrete	No	No	No	Yes	Swill (from restaurants and bakeries)	No	Yes	0
Manipur	Lowland/ Valley	Acquired from breeder/ other farm	Female	Crossbreed	0-6	Small (1 to 10)	Continuous cycle (for fattening)	No	No	Confined	Concrete	No	No	No	Yes	Swill (from restaurants and bakeries)	No	Yes	0
Manipur	Lowland/ Valley	Acquired from breeder/ other farm	Female	Crossbreed	0-6	Small (1 to 10)	Continuous cycle (for fattening)	No	No	Confined	Concrete	No	No	No	Yes	Swill (from restaurants and bakeries)	No	Yes	0
Manipur	Lowland/ Valley	Acquired from breeder/ other farm	Female	Crossbreed	0-6	Small (1 to 10)	Continuous cycle (for fattening)	No	No	Confined	Concrete	No	No	No	Yes	Swill (from restaurants and bakeries)	No	Yes	0
Manipur	Lowland/ Valley	Acquired from breeder/ other farm	Female	Crossbreed	0-6	Small (1 to 10)	Continuous cycle (for fattening)	No	No	Confined	Concrete	No	No	No	Yes	Swill (from restaurants and bakeries)	No	Yes	0
Manipur	Lowland/ Valley	Acquired from breeder/ other farm	Male	Crossbreed	7-12	Medium (11-20)	Continuous cycle (for fattening)	Yes	No	Confined	Concrete	No	No	No	Yes	Swill (from restaurants and bakeries)	No	Yes	0
Manipur	Lowland/ Valley	Acquired from breeder/ other farm	Male	Crossbreed	7-12	Medium (11-20)	Continuous cycle (for fattening)	Yes	No	Confined	Concrete	No	No	No	Yes	Swill (from restaurants and bakeries)	No	Yes	0
Manipur	Lowland/ Valley	Acquired from breeder/ other farm	Male	Crossbreed	7-12	Medium (11-20)	Continuous cycle (for fattening)	Yes	No	Confined	Concrete	No	No	No	Yes	Swill (from restaurants and bakeries)	No	Yes	0
Manipur	Lowland/ Valley	Acquired from breeder/ other farm	Male	Crossbreed	7-12	Medium (11-20)	Continuous cycle (for fattening)	Yes	No	Confined	Concrete	No	No	No	Yes	Swill (from restaurants and bakeries)	No	Yes	0
Manipur	Lowland/ Valley	Acquired from breeder/ other farm	Female	Crossbreed	7-12	Medium (11-20)	Continuous cycle (for fattening)	Yes	No	Confined	Concrete	No	No	No	Yes	Swill (from restaurants and bakeries)	No	Yes	0
Manipur	Lowland/ Valley	Acquired from breeder/ other farm	Female	Crossbreed	7-12	Medium (11-20)	Continuous cycle (for fattening)	Yes	No	Confined	Concrete	No	No	No	Yes	Swill (from restaurants and bakeries)	No	Yes	0
Manipur	Lowland/ Valley	Acquired from breeder/ other farm	Female	Crossbreed	7-12	Medium (11-20)	Continuous cycle (for fattening)	Yes	No	Confined	Concrete	No	No	No	Yes	Swill (from restaurants and bakeries)	No	Yes	0
Manipur	Lowland/ Valley	Acquired from breeder/ other farm	Female	Crossbreed	7-12	Medium (11-20)	Continuous cycle (for fattening)	Yes	No	Confined	Concrete	No	No	No	Yes	Swill (from restaurants and bakeries)	No	Yes	0
Manipur	Highland/ Hilly	Acquired from breeder/ other farm	Female	Crossbreed	7-12	Medium (11-20)	Continuous cycle (for fattening)	No	No	Confined	Concrete	No	No	No	Yes	Commercial and household sources	No	Yes	0
Manipur	Highland/ Hilly	Acquired from breeder/ other farm	Female	Crossbreed	7-12	Medium (11-20)	Continuous cycle (for fattening)	No	No	Confined	Concrete	No	No	No	Yes	Commercial and household sources	No	Yes	0
Manipur	Highland/ Hilly	Acquired from breeder/ other farm	Female	Crossbreed	7-12	Medium (11-20)	Continuous cycle (for fattening)	No	No	Confined	Concrete	No	No	No	Yes	Commercial and household sources	No	Yes	0
Manipur	Highland/ Hilly	Acquired from breeder/ other farm	Female	Crossbreed	7-12	Medium (11-20)	Continuous cycle (for fattening)	No	No	Confined	Concrete	No	No	No	Yes	Commercial and household sources	No	Yes	0
Manipur	Highland/ Hilly	Acquired from breeder/ other farm	Female	Crossbreed	7-12	Medium (11-20)	Continuous cycle (for fattening)	No	No	Confined	Concrete	No	No	No	Yes	Commercial and household sources	No	Yes	0
Manipur	Highland/ Hilly	Acquired from breeder/ other farm	Female	Crossbreed	7-12	Medium (11-20)	Continuous cycle (for fattening)	No	No	Confined	Concrete	No	No	No	Yes	Commercial and household sources	No	Yes	0
Manipur	Highland/ Hilly	Acquired from breeder/ other farm	Female	Crossbreed	7-12	Medium (11-20)	Continuous cycle (for fattening)	No	No	Confined	Concrete	No	No	No	Yes	Commercial and household sources	No	Yes	0
Manipur	Highland/ Hilly	Acquired from breeder/ other farm	Female	Crossbreed	7-12	Medium (11-20)	Continuous cycle (for fattening)	No	No	Confined	Concrete	No	No	No	Yes	Commercial and household sources	No	Yes	0
Manipur	Highland/ Hilly	Acquired from breeder/ other farm	Female	Crossbreed	7-12	Medium (11-20)	Continuous cycle (for fattening)	No	No	Confined	Concrete	No	No	No	Yes	Commercial and household sources	No	Yes	0
Manipur	Highland/ Hilly	Acquired from breeder/ other farm	Female	Crossbreed	7-12	Medium (11-20)	Continuous cycle (for fattening)	No	No	Confined	Concrete	No	No	No	Yes	Commercial and household sources	No	Yes	0
Manipur	Highland/ Hilly	Acquired from breeder/ other farm	Female	Crossbreed	7-12	Medium (11-20)	Continuous cycle (for fattening)	No	No	Confined	Concrete	No	No	No	Yes	Commercial and household sources	No	Yes	0
Manipur	Highland/ Hilly	Acquired from breeder/ other farm	Male	Crossbreed	0-6	Medium (11-20)	Continuous cycle (for fattening)	No	No	Confined	Concrete	No	No	No	Yes	Swill (from restaurants and bakeries)	No	No	0
Manipur	Highland/ Hilly	Acquired from breeder/ other farm	Male	Crossbreed	0-6	Medium (11-20)	Continuous cycle (for fattening)	No	No	Confined	Concrete	No	No	No	Yes	Swill (from restaurants and bakeries)	No	No	0
Manipur	Highland/ Hilly	Acquired from breeder/ other farm	Male	Crossbreed	0-6	Medium (11-20)	Continuous cycle (for fattening)	No	No	Confined	Concrete	No	No	No	Yes	Swill (from restaurants and bakeries)	No	No	0
Manipur	Highland/ Hilly	Acquired from breeder/ other farm	Male	Crossbreed	0-6	Medium (11-20)	Continuous cycle (for fattening)	No	No	Confined	Concrete	No	No	No	Yes	Swill (from restaurants and bakeries)	No	No	0
Manipur	Highland/ Hilly	Acquired from breeder/ other farm	Male	Crossbreed	0-6	Medium (11-20)	Continuous cycle (for fattening)	No	No	Confined	Concrete	No	No	No	Yes	Swill (from restaurants and bakeries)	No	No	0
Manipur	Highland/ Hilly	Acquired from breeder/ other farm	Female	Crossbreed	0-6	Medium (11-20)	Continuous cycle (for fattening)	No	No	Confined	Concrete	No	No	No	Yes	Swill (from restaurants and bakeries)	No	No	0
Manipur	Highland/ Hilly	Acquired from breeder/ other farm	Female	Crossbreed	0-6	Medium (11-20)	Continuous cycle (for fattening)	No	No	Confined	Concrete	No	No	No	Yes	Swill (from restaurants and bakeries)	No	No	0
Manipur	Highland/ Hilly	Acquired from breeder/ other farm	Female	Crossbreed	0-6	Medium (11-20)	Continuous cycle (for fattening)	No	No	Confined	Concrete	No	No	No	Yes	Swill (from restaurants and bakeries)	No	No	0
Manipur	Highland/ Hilly	Acquired from breeder/ other farm	Female	Crossbreed	0-6	Medium (11-20)	Continuous cycle (for fattening)	No	No	Confined	Concrete	No	No	No	Yes	Swill (from restaurants and bakeries)	No	No	0
Manipur	Lowland/ Valley	Acquired from breeder/ other farm	Male	Crossbreed	0-6	Small (1 to 10)	Continuous cycle (for fattening)	No	No	Confined	Concrete	No	No	No	Yes	Commercial and household sources	No	Yes	0
Manipur	Lowland/ Valley	Acquired from breeder/ other farm	Female	Crossbreed	13-24	Small (1 to 10)	Continuous cycle (for fattening)	No	No	Confined	Concrete	No	No	No	Yes	Commercial and household sources	No	Yes	0
Manipur	Lowland/ Valley	Acquired from breeder/ other farm	Female	Crossbreed	13-24	Small (1 to 10)	Continuous cycle (for fattening)	No	No	Confined	Concrete	No	No	No	Yes	Commercial and household sources	No	Yes	0
Manipur	Lowland/ Valley	Acquired from breeder/ other farm	Male	Crossbreed	0-6	Small (1 to 10)	Continuous cycle (for fattening)	No	No	Confined	Concrete	No	No	No	Yes	Commercial and household sources	No	Yes	0
Manipur	Lowland/ Valley	Acquired from breeder/ other farm	Male	Crossbreed	7-12	Small (1 to 10)	Continuous cycle (for fattening)	No	No	Semi-confined	Non-concrete	No	No	No	Yes	Swill (from restaurants and bakeries)	Yes	Yes	0
Manipur	Lowland/ Valley	Acquired from breeder/ other farm	Male	Crossbreed	7-12	Small (1 to 10)	Continuous cycle (for fattening)	No	No	Semi-confined	Non-concrete	No	No	No	Yes	Swill (from restaurants and bakeries)	Yes	Yes	0
Manipur	Lowland/ Valley	Acquired from breeder/ other farm	Male	Crossbreed	7-12	Small (1 to 10)	Continuous cycle (for fattening)	No	No	Semi-confined	Non-concrete	No	No	No	Yes	Swill (from restaurants and bakeries)	Yes	Yes	0
Manipur	Lowland/ Valley	Acquired from breeder/ other farm	Female	Crossbreed	7-12	Small (1 to 10)	Continuous cycle (for fattening)	No	No	Semi-confined	Non-concrete	No	No	No	Yes	Swill (from restaurants and bakeries)	Yes	Yes	0
Manipur	Lowland/ Valley	Acquired from breeder/ other farm	Female	Crossbreed	7-12	Small (1 to 10)	Continuous cycle (for fattening)	No	No	Semi-confined	Non-concrete	No	No	No	Yes	Swill (from restaurants and bakeries)	Yes	Yes	0
Manipur	Lowland/ Valley	Acquired from breeder/ other farm	Female	Crossbreed	7-12	Small (1 to 10)	Continuous cycle (for fattening)	No	No	Semi-confined	Non-concrete	No	No	No	Yes	Swill (from restaurants and bakeries)	Yes	Yes	0
Meghalaya	Highland/ Hilly	Purchased from live market	Female	Crossbreed	7-12	Small (1 to 10)	All-in-all-out (for fattening)	No	No	Semi-confined	Concrete	Yes	No	No	No	Swill (from restaurants and bakeries)	Yes	Yes	0
Meghalaya	Highland/ Hilly	Purchased from live market	Male	Crossbreed	7-12	Small (1 to 10)	All-in-all-out (for fattening)	No	No	Semi-confined	Concrete	Yes	No	No	No	Swill (from restaurants and bakeries)	Yes	Yes	0
Meghalaya	Highland/ Hilly	Purchased from live market	Male	Crossbreed	13-24	Small (1 to 10)	All-in-all-out (for fattening)	No	No	Semi-confined	Concrete	Yes	No	No	Yes	Swill (from restaurants and bakeries)	Yes	Yes	0
Meghalaya	Highland/ Hilly	Purchased from live market	Male	Crossbreed	13-24	Small (1 to 10)	All-in-all-out (for fattening)	No	No	Semi-confined	Concrete	Yes	No	No	Yes	Swill (from restaurants and bakeries)	Yes	Yes	0
Meghalaya	Highland/ Hilly	Purchased from live market	Male	Crossbreed	0-6	Small (1 to 10)	All-in-all-out (for fattening)	No	No	Semi-confined	Concrete	Yes	No	No	No	Swill (from restaurants and bakeries)	Yes	Yes	0
Meghalaya	Highland/ Hilly	Purchased from live market	Female	Crossbreed	0-6	Small (1 to 10)	All-in-all-out (for fattening)	No	No	Semi-confined	Concrete	Yes	No	No	No	Swill (from restaurants and bakeries)	Yes	Yes	0
Meghalaya	Highland/ Hilly	Purchased from live market	Male	Crossbreed	0-6	Small (1 to 10)	All-in-all-out (for fattening)	No	No	Semi-confined	Non-concrete	Yes	No	No	No	Swill (from restaurants and bakeries)	Yes	Yes	0
Meghalaya	Highland/ Hilly	Purchased from live market	Male	Crossbreed	0-6	Small (1 to 10)	All-in-all-out (for fattening)	No	No	Semi-confined	Non-concrete	Yes	No	No	No	Swill (from restaurants and bakeries)	Yes	Yes	0
Meghalaya	Highland/ Hilly	Purchased from live market	Male	Crossbreed	0-6	Small (1 to 10)	All-in-all-out (for fattening)	No	No	Semi-confined	Non-concrete	Yes	No	No	No	Swill (from restaurants and bakeries)	Yes	Yes	0
Meghalaya	Highland/ Hilly	Purchased from live market	Male	Crossbreed	0-6	Small (1 to 10)	All-in-all-out (for fattening)	No	No	Semi-confined	Non-concrete	Yes	No	No	No	Swill (from restaurants and bakeries)	Yes	Yes	0
Meghalaya	Highland/ Hilly	Purchased from live market	Male	Crossbreed	0-6	Small (1 to 10)	All-in-all-out (for fattening)	No	No	Semi-confined	Non-concrete	Yes	No	No	No	Swill (from restaurants and bakeries)	Yes	Yes	0
Meghalaya	Highland/ Hilly	Purchased from live market	Female	Crossbreed	7-12	Small (1 to 10)	All-in-all-out (for fattening)	No	No	Semi-confined	Concrete	Yes	No	No	No	Swill (from restaurants and bakeries)	Yes	Yes	0
Meghalaya	Highland/ Hilly	Purchased from live market	Male	Crossbreed	7-12	Small (1 to 10)	All-in-all-out (for fattening)	No	No	Semi-confined	Concrete	Yes	No	No	No	Swill (from restaurants and bakeries)	Yes	Yes	0
Meghalaya	Highland/ Hilly	Purchased from live market	Male	Crossbreed	7-12	Small (1 to 10)	All-in-all-out (for fattening)	No	No	Semi-confined	Non-concrete	Yes	No	No	No	Swill (from restaurants and bakeries)	Yes	Yes	0
Meghalaya	Highland/ Hilly	Purchased from live market	Male	Crossbreed	0-6	Small (1 to 10)	All-in-all-out (for fattening)	No	No	Semi-confined	Concrete	Yes	No	No	No	Swill (from restaurants and bakeries)	Yes	Yes	0
Meghalaya	Highland/ Hilly	Purchased from live market	Female	Crossbreed	0-6	Small (1 to 10)	All-in-all-out (for fattening)	No	No	Semi-confined	Concrete	Yes	No	No	No	Swill (from restaurants and bakeries)	Yes	Yes	0
Meghalaya	Highland/ Hilly	Purchased from live market	Male	Crossbreed	7-12	Small (1 to 10)	All-in-all-out (for fattening)	No	No	Semi-confined	Concrete	Yes	No	No	No	Swill (from restaurants and bakeries)	Yes	Yes	0
Meghalaya	Highland/ Hilly	Purchased from live market	Male	Crossbreed	7-12	Small (1 to 10)	All-in-all-out (for fattening)	No	No	Semi-confined	Concrete	Yes	No	No	No	Swill (from restaurants and bakeries)	Yes	Yes	0
Meghalaya	Highland/ Hilly	Purchased from live market	Male	Crossbreed	0-6	Small (1 to 10)	All-in-all-out (for fattening)	No	No	Semi-confined	Concrete	Yes	No	No	No	Swill (from restaurants and bakeries)	Yes	Yes	0
Meghalaya	Highland/ Hilly	Purchased from live market	Male	Crossbreed	0-6	Small (1 to 10)	All-in-all-out (for fattening)	No	No	Semi-confined	Concrete	Yes	No	No	No	Swill (from restaurants and bakeries)	Yes	Yes	0
Meghalaya	Highland/ Hilly	Bred on own farm	Female	Crossbreed	over 24	Small (1 to 10)	Continuous cycle (for fattening)	No	No	Confined	Non-concrete	Yes	No	No	No	Swill (from restaurants and bakeries)	Yes	Yes	0
Meghalaya	Highland/ Hilly	Bred on own farm	Male	Crossbreed	0-6	Small (1 to 10)	Continuous cycle (for fattening)	No	No	Confined	Non-concrete	Yes	No	No	No	Swill (from restaurants and bakeries)	Yes	Yes	0
Meghalaya	Highland/ Hilly	Bred on own farm	Male	Crossbreed	13-24	Small (1 to 10)	Continuous cycle (for fattening)	No	No	Confined	Concrete	Yes	No	No	No	Swill (from restaurants and bakeries)	Yes	Yes	0
Meghalaya	Highland/ Hilly	Bred on own farm	Female	Crossbreed	13-24	Small (1 to 10)	Continuous cycle (for fattening)	No	No	Confined	Concrete	Yes	No	No	No	Swill (from restaurants and bakeries)	Yes	Yes	0
Meghalaya	Highland/ Hilly	Bred on own farm	Male	Crossbreed	0-6	Small (1 to 10)	Continuous cycle (for fattening)	No	No	Confined	Concrete	Yes	No	No	No	Swill (from restaurants and bakeries)	Yes	Yes	0
Meghalaya	Highland/ Hilly	Bred on own farm	Female	Crossbreed	0-6	Small (1 to 10)	Continuous cycle (for fattening)	No	No	Confined	Concrete	Yes	No	No	No	Swill (from restaurants and bakeries)	Yes	Yes	0
Meghalaya	Highland/ Hilly	Bred on own farm	Male	Crossbreed	over 24	Small (1 to 10)	Continuous cycle (for fattening)	No	No	Confined	Non-concrete	Yes	No	No	No	Swill (from restaurants and bakeries)	Yes	Yes	0
Meghalaya	Highland/ Hilly	Bred on own farm	Female	Crossbreed	13-24	Small (1 to 10)	Continuous cycle (for fattening)	No	No	Confined	Non-concrete	Yes	No	No	No	Swill (from restaurants and bakeries)	Yes	Yes	0
Meghalaya	Highland/ Hilly	Bred on own farm	Male	Crossbreed	13-24	Small (1 to 10)	Continuous cycle (for fattening)	No	No	Confined	Non-concrete	Yes	No	No	No	Swill (from restaurants and bakeries)	Yes	Yes	0
Meghalaya	Highland/ Hilly	Bred on own farm	Female	Crossbreed	13-24	Small (1 to 10)	Continuous cycle (for fattening)	No	No	Confined	Non-concrete	Yes	No	No	No	Swill (from restaurants and bakeries)	Yes	Yes	0
Meghalaya	Highland/ Hilly	Bred on own farm	Male	Crossbreed	7-12	Small (1 to 10)	Continuous cycle (for fattening)	No	No	Confined	Non-concrete	Yes	No	No	No	Swill (from restaurants and bakeries)	Yes	Yes	0
Meghalaya	Highland/ Hilly	Bred on own farm	Female	Crossbreed	7-12	Small (1 to 10)	Continuous cycle (for fattening)	No	No	Confined	Non-concrete	Yes	No	No	No	Swill (from restaurants and bakeries)	Yes	Yes	0
Meghalaya	Highland/ Hilly	Bred on own farm	Female	Crossbreed	7-12	Small (1 to 10)	Continuous cycle (for fattening)	No	No	Confined	Non-concrete	Yes	No	No	No	Swill (from restaurants and bakeries)	Yes	Yes	0
Meghalaya	Highland/ Hilly	Bred on own farm	Female	Crossbreed	13-24	Small (1 to 10)	Continuous cycle (for fattening)	No	No	Confined	Concrete	Yes	No	No	No	Swill (from restaurants and bakeries)	Yes	Yes	0
Meghalaya	Highland/ Hilly	Bred on own farm	Female	Crossbreed	7-12	Small (1 to 10)	Continuous cycle (for fattening)	No	No	Confined	Concrete	Yes	No	No	No	Swill (from restaurants and bakeries)	Yes	Yes	0
Meghalaya	Highland/ Hilly	Bred on own farm	Female	Crossbreed	7-12	Small (1 to 10)	Continuous cycle (for fattening)	No	No	Confined	Concrete	Yes	No	No	No	Swill (from restaurants and bakeries)	Yes	Yes	0
Meghalaya	Highland/ Hilly	Bred on own farm	Male	Crossbreed	13-24	Small (1 to 10)	Continuous cycle (for fattening)	No	No	Confined	Concrete	Yes	No	No	No	Swill (from restaurants and bakeries)	Yes	Yes	0
Meghalaya	Highland/ Hilly	Bred on own farm	Female	Crossbreed	13-24	Small (1 to 10)	Continuous cycle (for fattening)	No	No	Confined	Concrete	Yes	No	No	No	Swill (from restaurants and bakeries)	Yes	Yes	0
Meghalaya	Highland/ Hilly	Bred on own farm	Female	Crossbreed	13-24	Small (1 to 10)	Continuous cycle (for fattening)	No	No	Confined	Concrete	Yes	No	No	No	Swill (from restaurants and bakeries)	Yes	Yes	0
Meghalaya	Highland/ Hilly	Bred on own farm	Male	Crossbreed	13-24	Small (1 to 10)	Continuous cycle (for fattening)	No	No	Semi-confined	Concrete	Yes	No	No	No	Commercial and household sources	No	Yes	0
Meghalaya	Highland/ Hilly	Bred on own farm	Male	Crossbreed	13-24	Small (1 to 10)	Continuous cycle (for fattening)	No	No	Semi-confined	Concrete	Yes	No	No	No	Commercial and household sources	No	Yes	0
Meghalaya	Highland/ Hilly	Bred on own farm	Female	Crossbreed	7-12	Small (1 to 10)	Continuous cycle (for fattening)	No	No	Semi-confined	Concrete	Yes	No	No	No	Commercial and household sources	No	Yes	0
Meghalaya	Highland/ Hilly	Bred on own farm	Female	Crossbreed	7-12	Small (1 to 10)	Continuous cycle (for fattening)	No	No	Semi-confined	Concrete	Yes	No	No	No	Commercial and household sources	Yes	Yes	0
Meghalaya	Highland/ Hilly	Bred on own farm	Male	Crossbreed	7-12	Small (1 to 10)	Continuous cycle (for fattening)	No	No	Semi-confined	Concrete	Yes	No	No	No	Commercial and household sources	Yes	Yes	0
Meghalaya	Highland/ Hilly	Bred on own farm	Female	Crossbreed	7-12	Small (1 to 10)	Continuous cycle (for fattening)	No	No	Semi-confined	Concrete	Yes	No	No	No	Commercial and household sources	Yes	Yes	0
Meghalaya	Highland/ Hilly	Bred on own farm	Male	Crossbreed	7-12	Small (1 to 10)	Continuous cycle (for fattening)	No	No	Semi-confined	Concrete	Yes	No	No	No	Commercial and household sources	Yes	Yes	0
Meghalaya	Highland/ Hilly	Bred on own farm	Male	Crossbreed	7-12	Small (1 to 10)	Continuous cycle (for fattening)	No	No	Semi-confined	Non-concrete	Yes	No	No	No	Exclusively household kitchen waste	Yes	Yes	0
Meghalaya	Highland/ Hilly	Bred on own farm	Female	Crossbreed	7-12	Small (1 to 10)	Continuous cycle (for fattening)	No	No	Semi-confined	Non-concrete	Yes	No	No	No	Exclusively household kitchen waste	Yes	Yes	0
Meghalaya	Highland/ Hilly	Bred on own farm	Female	Crossbreed	7-12	Small (1 to 10)	Continuous cycle (for fattening)	No	No	Semi-confined	Non-concrete	Yes	No	No	No	Exclusively household kitchen waste	Yes	Yes	0
Meghalaya	Highland/ Hilly	Bred on own farm	Female	Crossbreed	7-12	Small (1 to 10)	Continuous cycle (for fattening)	No	No	Semi-confined	Concrete	Yes	No	No	No	Commercial and household sources	Yes	Yes	0
Meghalaya	Highland/ Hilly	Bred on own farm	Female	Crossbreed	7-12	Small (1 to 10)	Continuous cycle (for fattening)	No	No	Semi-confined	Concrete	Yes	No	No	No	Commercial and household sources	Yes	Yes	0
Meghalaya	Highland/ Hilly	Bred on own farm	Male	Crossbreed	7-12	Small (1 to 10)	Continuous cycle (for fattening)	No	No	Semi-confined	Concrete	Yes	No	No	No	Commercial and household sources	Yes	Yes	0
Meghalaya	Highland/ Hilly	Bred on own farm	Male	Crossbreed	7-12	Small (1 to 10)	Continuous cycle (for fattening)	No	No	Semi-confined	Concrete	Yes	No	No	No	Commercial and household sources	Yes	Yes	0
Meghalaya	Highland/ Hilly	Bred on own farm	Female	Crossbreed	7-12	Small (1 to 10)	Continuous cycle (for fattening)	No	No	Semi-confined	Concrete	Yes	No	No	No	Commercial and household sources	Yes	Yes	0
Meghalaya	Highland/ Hilly	Bred on own farm	Male	Crossbreed	7-12	Small (1 to 10)	Continuous cycle (for fattening)	No	No	Semi-confined	Concrete	Yes	No	No	No	Commercial and household sources	Yes	Yes	0
Meghalaya	Highland/ Hilly	Purchased from live market	Female	Crossbreed	7-12	Small (1 to 10)	All-in-all-out (for fattening)	No	No	Semi-confined	Concrete	Yes	No	No	No	Commercial and household sources	Yes	Yes	0
Meghalaya	Highland/ Hilly	Purchased from live market	Male	Crossbreed	7-12	Small (1 to 10)	All-in-all-out (for fattening)	No	No	Semi-confined	Concrete	Yes	No	No	No	Commercial and household sources	Yes	Yes	0
Meghalaya	Highland/ Hilly	Bred on own farm	Female	Crossbreed	7-12	Small (1 to 10)	Continuous cycle (for fattening)	No	No	Semi-confined	Concrete	Yes	No	No	No	Commercial and household sources	Yes	Yes	0
Meghalaya	Highland/ Hilly	Bred on own farm	Female	Crossbreed	7-12	Small (1 to 10)	Continuous cycle (for fattening)	No	No	Semi-confined	Concrete	Yes	No	No	No	Commercial and household sources	Yes	Yes	0
Meghalaya	Highland/ Hilly	Acquired from breeder/ other farm	Female	Crossbreed	7-12	Small (1 to 10)	All-in-all-out (for fattening)	No	No	Semi-confined	Concrete	Yes	No	No	No	Exclusively household kitchen waste	Yes	Yes	0
Meghalaya	Highland/ Hilly	Acquired from breeder/ other farm	Female	Crossbreed	7-12	Small (1 to 10)	Continuous cycle (for fattening)	No	No	Semi-confined	Non-concrete	Yes	No	No	No	Exclusively household kitchen waste	Yes	Yes	0
Meghalaya	Highland/ Hilly	Acquired from breeder/ other farm	Male	Crossbreed	7-12	Small (1 to 10)	Continuous cycle (for fattening)	No	No	Semi-confined	Non-concrete	Yes	No	No	No	Exclusively household kitchen waste	Yes	Yes	0
Meghalaya	Highland/ Hilly	Bred on own farm	Female	Crossbreed	7-12	Small (1 to 10)	All-in-all-out (for fattening)	No	No	Semi-confined	Concrete	Yes	No	No	No	Commercial and household sources	Yes	Yes	0
Meghalaya	Highland/ Hilly	Bred on own farm	Male	Crossbreed	7-12	Small (1 to 10)	All-in-all-out (for fattening)	No	No	Semi-confined	Concrete	Yes	No	No	No	Commercial and household sources	Yes	Yes	0
Meghalaya	Highland/ Hilly	Bred on own farm	Female	Crossbreed	7-12	Small (1 to 10)	Continuous cycle (for fattening)	No	No	Semi-confined	Concrete	Yes	No	No	No	Commercial and household sources	Yes	Yes	0
Meghalaya	Highland/ Hilly	Bred on own farm	Male	Crossbreed	7-12	Small (1 to 10)	Continuous cycle (for fattening)	No	No	Semi-confined	Concrete	Yes	No	No	No	Commercial and household sources	Yes	Yes	0
Meghalaya	Highland/ Hilly	Bred on own farm	Male	Crossbreed	7-12	Small (1 to 10)	Continuous cycle (for fattening)	No	No	Semi-confined	Concrete	Yes	No	No	No	Commercial and household sources	Yes	Yes	0
Meghalaya	Highland/ Hilly	Acquired from breeder/ other farm	Male	Crossbreed	7-12	Small (1 to 10)	All-in-all-out (for fattening)	No	No	Semi-confined	Concrete	Yes	No	No	No	Commercial and household sources	No	Yes	0
Meghalaya	Highland/ Hilly	Acquired from breeder/ other farm	Female	Crossbreed	7-12	Small (1 to 10)	All-in-all-out (for fattening)	No	No	Semi-confined	Concrete	Yes	No	No	No	Commercial and household sources	No	Yes	0
Meghalaya	Highland/ Hilly	Acquired from breeder/ other farm	Female	Crossbreed	7-12	Small (1 to 10)	All-in-all-out (for fattening)	No	No	Semi-confined	Concrete	Yes	No	No	No	Commercial and household sources	No	Yes	0
Meghalaya	Highland/ Hilly	Purchased from live market	Male	Crossbreed	7-12	Small (1 to 10)	All-in-all-out (for fattening)	No	No	Semi-confined	Concrete	Yes	No	No	No	Swill (from restaurants and bakeries)	Yes	Yes	0
Meghalaya	Highland/ Hilly	Purchased from live market	Male	Crossbreed	7-12	Small (1 to 10)	All-in-all-out (for fattening)	No	No	Semi-confined	Concrete	Yes	No	No	No	Swill (from restaurants and bakeries)	Yes	Yes	0
Meghalaya	Highland/ Hilly	Bred on own farm	Female	Crossbreed	7-12	Small (1 to 10)	Continuous cycle (for fattening)	No	No	Semi-confined	Concrete	Yes	No	No	No	Commercial and household sources	Yes	Yes	0
Meghalaya	Highland/ Hilly	Bred on own farm	Male	Crossbreed	7-12	Small (1 to 10)	Continuous cycle (for fattening)	No	No	Semi-confined	Concrete	Yes	No	No	No	Commercial and household sources	Yes	Yes	0
Meghalaya	Highland/ Hilly	Purchased from live market	Male	Crossbreed	0-6	Small (1 to 10)	All-in-all-out (for fattening)	No	No	Semi-confined	Concrete	Yes	No	No	No	Commercial and household sources	Yes	Yes	0
Meghalaya	Highland/ Hilly	Purchased from live market	Male	Crossbreed	0-6	Small (1 to 10)	All-in-all-out (for fattening)	No	No	Semi-confined	Concrete	Yes	No	No	No	Commercial and household sources	Yes	Yes	0
Meghalaya	Highland/ Hilly	Bred on own farm	Female	Crossbreed	7-12	Small (1 to 10)	Continuous cycle (for fattening)	No	No	Semi-confined	Concrete	Yes	No	No	No	Commercial and household sources	Yes	Yes	0
Meghalaya	Highland/ Hilly	Bred on own farm	Female	Crossbreed	7-12	Small (1 to 10)	Continuous cycle (for fattening)	No	No	Semi-confined	Concrete	Yes	No	No	No	Commercial and household sources	Yes	Yes	0
Meghalaya	Highland/ Hilly	Bred on own farm	Male	Crossbreed	7-12	Small (1 to 10)	Continuous cycle (for fattening)	No	No	Semi-confined	Concrete	Yes	No	No	No	Commercial and household sources	Yes	Yes	0
Meghalaya	Highland/ Hilly	Bred on own farm	Male	Crossbreed	0-6	Small (1 to 10)	Continuous cycle (for fattening)	No	No	Semi-confined	Concrete	No	Yes	Yes	Yes	Commercial and household sources	No	Yes	0
Mizoram	Highland/ Hilly	Acquired from breeder/ other farm	Female	Local	7-12	Small (1 to 10)	All-in-all-out (for fattening)	No	No	Confined	Non-concrete	Yes	No	No	No	Commercial and household sources	No	No	0
Mizoram	Highland/ Hilly	Acquired from breeder/ other farm	Female	Local	7-12	Small (1 to 10)	All-in-all-out (for fattening)	No	No	Confined	Non-concrete	Yes	No	No	No	Commercial and household sources	No	No	0
Mizoram	Highland/ Hilly	Acquired from breeder/ other farm	Female	Local	7-12	Small (1 to 10)	All-in-all-out (for fattening)	No	No	Confined	Non-concrete	Yes	No	No	No	Commercial and household sources	No	No	0
Mizoram	Highland/ Hilly	Acquired from breeder/ other farm	Male	Local	7-12	Small (1 to 10)	All-in-all-out (for fattening)	No	No	Confined	Non-concrete	Yes	No	No	No	Commercial and household sources	No	No	0
Mizoram	Highland/ Hilly	Acquired from breeder/ other farm	Female	Local	7-12	Small (1 to 10)	All-in-all-out (for fattening)	No	No	Confined	Non-concrete	Yes	No	No	No	Commercial and household sources	No	No	0
Mizoram	Highland/ Hilly	Acquired from breeder/ other farm	Female	Local	0-6	Small (1 to 10)	All-in-all-out (for fattening)	No	No	Confined	Non-concrete	Yes	No	No	No	Commercial and household sources	No	No	0
Mizoram	Highland/ Hilly	Acquired from breeder/ other farm	Male	Local	7-12	Small (1 to 10)	All-in-all-out (for fattening)	No	No	Confined	Non-concrete	Yes	No	No	No	Commercial and household sources	No	No	0
Mizoram	Highland/ Hilly	Acquired from breeder/ other farm	Male	Local	7-12	Small (1 to 10)	All-in-all-out (for fattening)	No	No	Confined	Non-concrete	Yes	No	No	No	Commercial and household sources	No	No	0
Mizoram	Highland/ Hilly	Acquired from breeder/ other farm	Male	Local	7-12	Small (1 to 10)	All-in-all-out (for fattening)	No	No	Confined	Non-concrete	Yes	No	No	No	Commercial and household sources	No	No	0
Mizoram	Highland/ Hilly	Acquired from breeder/ other farm	Male	Local	7-12	Small (1 to 10)	All-in-all-out (for fattening)	No	No	Confined	Non-concrete	Yes	No	No	No	Commercial and household sources	No	No	0
Mizoram	Highland/ Hilly	Acquired from breeder/ other farm	Female	Local	7-12	Small (1 to 10)	All-in-all-out (for fattening)	No	No	Confined	Non-concrete	Yes	No	No	No	Commercial and household sources	No	No	0
Mizoram	Highland/ Hilly	Acquired from breeder/ other farm	Female	Local	0-6	Small (1 to 10)	All-in-all-out (for fattening)	No	No	Confined	Concrete	Yes	No	No	No	Commercial and household sources	No	No	0
Mizoram	Highland/ Hilly	Acquired from breeder/ other farm	Female	Local	0-6	Small (1 to 10)	All-in-all-out (for fattening)	No	No	Confined	Concrete	Yes	No	No	No	Commercial and household sources	No	No	0
Mizoram	Highland/ Hilly	Acquired from breeder/ other farm	Female	Local	0-6	Small (1 to 10)	All-in-all-out (for fattening)	No	No	Confined	Concrete	Yes	No	No	No	Commercial and household sources	No	No	0
Mizoram	Highland/ Hilly	Acquired from breeder/ other farm	Male	Local	0-6	Small (1 to 10)	All-in-all-out (for fattening)	No	No	Confined	Concrete	Yes	No	No	No	Commercial and household sources	No	No	0
Mizoram	Highland/ Hilly	Acquired from breeder/ other farm	Female	Local	7-12	Small (1 to 10)	All-in-all-out (for fattening)	No	No	Confined	Non-concrete	Yes	No	No	No	Commercial and household sources	No	No	0
Mizoram	Highland/ Hilly	Acquired from breeder/ other farm	Male	Local	7-12	Small (1 to 10)	All-in-all-out (for fattening)	No	No	Confined	Non-concrete	Yes	No	No	No	Commercial and household sources	No	No	0
Mizoram	Highland/ Hilly	Acquired from breeder/ other farm	Male	Local	7-12	Small (1 to 10)	All-in-all-out (for fattening)	No	No	Confined	Non-concrete	Yes	No	No	No	Commercial and household sources	No	No	0
Mizoram	Highland/ Hilly	Bred on own farm	Male	Local	0-6	Small (1 to 10)	All-in-all-out (for fattening)	No	No	Confined	Non-concrete	Yes	No	No	No	Commercial and household sources	No	Yes	0
Mizoram	Highland/ Hilly	Bred on own farm	Female	Local	0-6	Small (1 to 10)	All-in-all-out (for fattening)	No	No	Confined	Non-concrete	Yes	No	No	No	Commercial and household sources	No	Yes	0
Mizoram	Highland/ Hilly	Bred on own farm	Female	Local	7-12	Small (1 to 10)	All-in-all-out (for fattening)	No	No	Confined	Non-concrete	Yes	No	No	No	Commercial and household sources	No	No	0
Mizoram	Highland/ Hilly	Acquired from breeder/ other farm	Female	Local	7-12	Small (1 to 10)	All-in-all-out (for fattening)	No	No	Confined	Non-concrete	Yes	Yes	Yes	Yes	Commercial and household sources	No	No	0
Mizoram	Highland/ Hilly	Bred on own farm	Male	Local	7-12	Medium (11-20)	All-in-all-out (for fattening)	No	No	Confined	Non-concrete	Yes	Yes	Yes	Yes	Commercial and household sources	No	No	0
Mizoram	Highland/ Hilly	Bred on own farm	Male	Local	0-6	Medium (11-20)	All-in-all-out (for fattening)	No	No	Confined	Non-concrete	Yes	Yes	Yes	Yes	Commercial and household sources	No	No	0
Mizoram	Highland/ Hilly	Bred on own farm	Male	Local	0-6	Medium (11-20)	All-in-all-out (for fattening)	No	No	Confined	Non-concrete	Yes	Yes	Yes	Yes	Commercial and household sources	No	No	0
Mizoram	Highland/ Hilly	Bred on own farm	Male	Local	0-6	Medium (11-20)	All-in-all-out (for fattening)	No	No	Confined	Non-concrete	Yes	Yes	Yes	Yes	Commercial and household sources	No	No	0
Mizoram	Highland/ Hilly	Bred on own farm	Male	Local	0-6	Medium (11-20)	All-in-all-out (for fattening)	No	No	Confined	Non-concrete	Yes	Yes	Yes	Yes	Commercial and household sources	No	No	0
Mizoram	Highland/ Hilly	Bred on own farm	Male	Local	0-6	Medium (11-20)	All-in-all-out (for fattening)	No	No	Confined	Non-concrete	Yes	Yes	Yes	Yes	Commercial and household sources	No	No	0
Mizoram	Highland/ Hilly	Acquired from breeder/ other farm	Male	Local	0-6	Medium (11-20)	All-in-all-out (for fattening)	No	No	Confined	Non-concrete	Yes	Yes	Yes	Yes	Commercial and household sources	No	No	0
Mizoram	Highland/ Hilly	Bred on own farm	Male	Local	0-6	Medium (11-20)	All-in-all-out (for fattening)	No	No	Confined	Non-concrete	Yes	Yes	Yes	Yes	Commercial and household sources	No	No	0
Mizoram	Highland/ Hilly	Bred on own farm	Female	Local	13-24	Medium (11-20)	All-in-all-out (for fattening)	No	No	Confined	Non-concrete	Yes	Yes	Yes	Yes	Commercial and household sources	No	No	0
Mizoram	Highland/ Hilly	Bred on own farm	Male	Local	7-12	Small (1 to 10)	All-in-all-out (for fattening)	No	No	Confined	Non-concrete	Yes	Yes	Yes	Yes	Commercial and household sources	No	No	0
Mizoram	Highland/ Hilly	Bred on own farm	Male	Local	7-12	Small (1 to 10)	All-in-all-out (for fattening)	No	No	Confined	Non-concrete	Yes	Yes	Yes	Yes	Commercial and household sources	No	No	0
Mizoram	Highland/ Hilly	Purchased from live market	Male	Local	0-6	Small (1 to 10)	All-in-all-out (for fattening)	No	No	Confined	Non-concrete	Yes	Yes	Yes	Yes	Commercial and household sources	No	No	0
Mizoram	Highland/ Hilly	Bred on own farm	Female	Local	13-24	Small (1 to 10)	Continuous cycle (for fattening)	No	No	Confined	Concrete	Yes	Yes	Yes	Yes	Commercial and household sources	No	No	0
Mizoram	Highland/ Hilly	Acquired from breeder/ other farm	Male	Local	7-12	Small (1 to 10)	All-in-all-out (for fattening)	No	No	Confined	Non-concrete	Yes	No	No	No	Commercial and household sources	No	No	0
Mizoram	Highland/ Hilly	Acquired from breeder/ other farm	Female	Local	0-6	Small (1 to 10)	All-in-all-out (for fattening)	No	No	Confined	Non-concrete	Yes	No	No	No	Commercial and household sources	No	No	0
Mizoram	Highland/ Hilly	Purchased from live market	Male	Local	7-12	Small (1 to 10)	All-in-all-out (for fattening)	No	No	Confined	Non-concrete	Yes	No	No	No	Commercial and household sources	Yes	No	0
Mizoram	Highland/ Hilly	Acquired from breeder/ other farm	Female	Local	13-24	Small (1 to 10)	All-in-all-out (for fattening)	No	No	Confined	Non-concrete	Yes	No	No	No	Commercial and household sources	No	No	0
Mizoram	Highland/ Hilly	Acquired from breeder/ other farm	Female	Local	7-12	Small (1 to 10)	All-in-all-out (for fattening)	No	No	Confined	Non-concrete	Yes	No	No	No	Commercial and household sources	No	No	0
Mizoram	Highland/ Hilly	Acquired from breeder/ other farm	Female	Local	7-12	Small (1 to 10)	All-in-all-out (for fattening)	No	No	Confined	Non-concrete	Yes	No	No	No	Commercial and household sources	No	No	0
Mizoram	Highland/ Hilly	Acquired from breeder/ other farm	Female	Local	7-12	Small (1 to 10)	All-in-all-out (for fattening)	No	No	Confined	Non-concrete	Yes	No	No	No	Commercial and household sources	No	No	0
Mizoram	Highland/ Hilly	Acquired from breeder/ other farm	Female	Local	7-12	Small (1 to 10)	All-in-all-out (for fattening)	No	No	Confined	Non-concrete	Yes	No	No	No	Commercial and household sources	No	No	0
Mizoram	Highland/ Hilly	Acquired from breeder/ other farm	Male	Local	0-6	Small (1 to 10)	All-in-all-out (for fattening)	No	No	Confined	Non-concrete	Yes	No	No	No	Commercial and household sources	No	No	0
Mizoram	Highland/ Hilly	Acquired from breeder/ other farm	Male	Local	7-12	Small (1 to 10)	All-in-all-out (for fattening)	No	No	Confined	Non-concrete	Yes	No	No	No	Exclusively household kitchen waste	No	No	0
Mizoram	Highland/ Hilly	Acquired from breeder/ other farm	Male	Local	7-12	Small (1 to 10)	All-in-all-out (for fattening)	No	No	Confined	Non-concrete	Yes	No	No	No	Commercial and household sources	No	No	0
Mizoram	Highland/ Hilly	Acquired from breeder/ other farm	Male	Local	7-12	Small (1 to 10)	All-in-all-out (for fattening)	No	No	Confined	Non-concrete	Yes	No	No	No	Exclusively household kitchen waste	No	No	0
Mizoram	Highland/ Hilly	Acquired from breeder/ other farm	Male	Local	7-12	Small (1 to 10)	All-in-all-out (for fattening)	No	No	Confined	Non-concrete	Yes	No	No	No	Commercial and household sources	No	No	0
Mizoram	Highland/ Hilly	Acquired from breeder/ other farm	Female	Local	7-12	Small (1 to 10)	All-in-all-out (for fattening)	No	No	Confined	Non-concrete	Yes	No	No	No	Commercial and household sources	No	No	0
Mizoram	Highland/ Hilly	Acquired from breeder/ other farm	Male	Local	7-12	Small (1 to 10)	All-in-all-out (for fattening)	No	No	Confined	Non-concrete	Yes	No	No	No	Exclusively household kitchen waste	No	No	0
Mizoram	Highland/ Hilly	Acquired from breeder/ other farm	Female	Crossbreed	7-12	Small (1 to 10)	All-in-all-out (for fattening)	No	No	Confined	Non-concrete	Yes	No	No	No	Commercial and household sources	No	No	0
Mizoram	Highland/ Hilly	Acquired from breeder/ other farm	Female	Crossbreed	7-12	Small (1 to 10)	All-in-all-out (for fattening)	No	No	Confined	Non-concrete	Yes	No	No	No	Commercial and household sources	No	No	0
Mizoram	Highland/ Hilly	Acquired from breeder/ other farm	Female	Crossbreed	7-12	Small (1 to 10)	All-in-all-out (for fattening)	No	No	Confined	Non-concrete	Yes	No	No	No	Commercial and household sources	No	No	0
Mizoram	Highland/ Hilly	Acquired from breeder/ other farm	Female	Local	0-6	Small (1 to 10)	All-in-all-out (for fattening)	No	No	Confined	Non-concrete	Yes	No	No	No	Exclusively household kitchen waste	No	No	0
Mizoram	Highland/ Hilly	Acquired from breeder/ other farm	Female	Local	7-12	Small (1 to 10)	All-in-all-out (for fattening)	No	No	Confined	Non-concrete	Yes	No	No	No	Commercial and household sources	No	No	0
Mizoram	Highland/ Hilly	Acquired from breeder/ other farm	Male	Local	0-6	Small (1 to 10)	All-in-all-out (for fattening)	No	No	Confined	Non-concrete	Yes	No	No	No	Commercial and household sources	No	No	0
Mizoram	Highland/ Hilly	Acquired from breeder/ other farm	Male	Local	0-6	Small (1 to 10)	All-in-all-out (for fattening)	No	No	Confined	Non-concrete	Yes	No	No	No	Commercial and household sources	No	No	0
Mizoram	Highland/ Hilly	Acquired from breeder/ other farm	Female	Local	7-12	Small (1 to 10)	All-in-all-out (for fattening)	No	No	Confined	Non-concrete	Yes	No	No	No	Commercial and household sources	No	No	0
Mizoram	Highland/ Hilly	Acquired from breeder/ other farm	Female	Local	7-12	Small (1 to 10)	All-in-all-out (for fattening)	No	No	Confined	Non-concrete	Yes	No	No	No	Commercial and household sources	No	No	0
Mizoram	Highland/ Hilly	Acquired from breeder/ other farm	Male	Local	7-12	Small (1 to 10)	All-in-all-out (for fattening)	No	No	Confined	Non-concrete	Yes	No	No	No	Commercial and household sources	Yes	No	0
Mizoram	Highland/ Hilly	Acquired from breeder/ other farm	Male	Local	7-12	Small (1 to 10)	All-in-all-out (for fattening)	No	No	Confined	Concrete	Yes	No	No	No	Commercial and household sources	No	No	0
Mizoram	Highland/ Hilly	Acquired from breeder/ other farm	Male	Local	7-12	Small (1 to 10)	All-in-all-out (for fattening)	No	No	Confined	Concrete	Yes	No	No	No	Exclusively household kitchen waste	No	No	0
Mizoram	Highland/ Hilly	Acquired from breeder/ other farm	Male	Local	7-12	Small (1 to 10)	All-in-all-out (for fattening)	No	No	Confined	Concrete	Yes	No	No	No	Exclusively household kitchen waste	No	No	0
Mizoram	Highland/ Hilly	Acquired from breeder/ other farm	Female	Local	7-12	Small (1 to 10)	All-in-all-out (for fattening)	No	No	Confined	Non-concrete	Yes	No	No	No	Commercial and household sources	No	No	0
Mizoram	Highland/ Hilly	Acquired from breeder/ other farm	Female	Local	7-12	Small (1 to 10)	All-in-all-out (for fattening)	No	No	Confined	Non-concrete	Yes	No	No	No	Commercial and household sources	No	No	0
Mizoram	Highland/ Hilly	Acquired from breeder/ other farm	Male	Local	0-6	Small (1 to 10)	All-in-all-out (for fattening)	No	No	Confined	Non-concrete	Yes	No	No	No	Commercial and household sources	No	No	0
Mizoram	Highland/ Hilly	Acquired from breeder/ other farm	Male	Local	0-6	Small (1 to 10)	All-in-all-out (for fattening)	No	No	Confined	Non-concrete	Yes	No	No	No	Commercial and household sources	No	No	0
Mizoram	Highland/ Hilly	Acquired from breeder/ other farm	Male	Local	0-6	Small (1 to 10)	All-in-all-out (for fattening)	No	No	Confined	Non-concrete	Yes	No	No	No	Exclusively household kitchen waste	No	No	0
Mizoram	Highland/ Hilly	Acquired from breeder/ other farm	Male	Local	0-6	Small (1 to 10)	All-in-all-out (for fattening)	No	No	Confined	Non-concrete	Yes	No	No	No	Commercial and household sources	No	No	0
Mizoram	Highland/ Hilly	Acquired from breeder/ other farm	Male	Local	0-6	Small (1 to 10)	All-in-all-out (for fattening)	No	No	Confined	Non-concrete	Yes	No	No	No	Commercial and household sources	No	No	0
Mizoram	Highland/ Hilly	Acquired from breeder/ other farm	Female	Local	7-12	Small (1 to 10)	All-in-all-out (for fattening)	No	No	Confined	Non-concrete	Yes	No	No	No	Commercial and household sources	Yes	No	0
Mizoram	Highland/ Hilly	Acquired from breeder/ other farm	Female	Local	7-12	Small (1 to 10)	All-in-all-out (for fattening)	No	No	Confined	Non-concrete	Yes	No	No	No	Commercial and household sources	No	No	0
Mizoram	Highland/ Hilly	Acquired from breeder/ other farm	Female	Local	0-6	Small (1 to 10)	All-in-all-out (for fattening)	No	No	Confined	Non-concrete	Yes	No	No	No	Commercial and household sources	No	No	0
Mizoram	Highland/ Hilly	Acquired from breeder/ other farm	Male	Local	0-6	Small (1 to 10)	All-in-all-out (for fattening)	No	No	Confined	Non-concrete	Yes	No	No	No	Commercial and household sources	Yes	No	0
Mizoram	Highland/ Hilly	Acquired from breeder/ other farm	Male	Local	7-12	Small (1 to 10)	All-in-all-out (for fattening)	No	No	Confined	Non-concrete	Yes	No	No	No	Commercial and household sources	No	No	0
Mizoram	Highland/ Hilly	Acquired from breeder/ other farm	Male	Local	7-12	Small (1 to 10)	All-in-all-out (for fattening)	No	No	Confined	Non-concrete	Yes	No	No	No	Commercial and household sources	No	No	0
Mizoram	Highland/ Hilly	Acquired from breeder/ other farm	Male	Local	0-6	Small (1 to 10)	All-in-all-out (for fattening)	No	No	Confined	Non-concrete	Yes	No	No	No	Commercial and household sources	No	No	0
Mizoram	Highland/ Hilly	Acquired from breeder/ other farm	Female	Local	0-6	Small (1 to 10)	All-in-all-out (for fattening)	No	No	Confined	Non-concrete	Yes	No	No	No	Commercial and household sources	No	No	0
Mizoram	Highland/ Hilly	Acquired from breeder/ other farm	Female	Local	0-6	Small (1 to 10)	All-in-all-out (for fattening)	No	No	Confined	Non-concrete	Yes	No	No	No	Commercial and household sources	No	No	0
Mizoram	Highland/ Hilly	Acquired from breeder/ other farm	Male	Local	0-6	Small (1 to 10)	All-in-all-out (for fattening)	No	No	Confined	Non-concrete	Yes	No	No	No	Commercial and household sources	No	No	0
Nagaland	Lowland/ Valley	Acquired from breeder/ other farm	Male	Crossbreed	13-24	Large (> 20)	Breeding	Yes	No	Confined	Concrete	No	Yes	Yes	Yes	Commercial and household sources	No	Yes	0
Nagaland	Lowland/ Valley	Acquired from breeder/ other farm	Male	Crossbreed	13-24	Large (> 20)	Breeding	Yes	No	Confined	Concrete	No	Yes	Yes	Yes	Commercial and household sources	No	Yes	0
Nagaland	Lowland/ Valley	Acquired from breeder/ other farm	Female	Crossbreed	over 24	Large (> 20)	Breeding	Yes	No	Confined	Concrete	No	Yes	Yes	Yes	Commercial and household sources	No	Yes	0
Nagaland	Lowland/ Valley	Acquired from breeder/ other farm	Female	Crossbreed	over 24	Small (1 to 10)	Breeding	Yes	No	Confined	Concrete	No	Yes	Yes	Yes	Commercial and household sources	No	Yes	0
Nagaland	Lowland/ Valley	Acquired from breeder/ other farm	Female	Crossbreed	over 24	Small (1 to 10)	Breeding	Yes	No	Confined	Concrete	No	Yes	Yes	Yes	Commercial and household sources	No	Yes	0
Nagaland	Lowland/ Valley	Acquired from breeder/ other farm	Female	Crossbreed	13-24	Small (1 to 10)	Breeding	Yes	Yes	Confined	Concrete	No	Yes	Yes	Yes	Swill (from restaurants and bakeries)	No	Yes	0
Nagaland	Lowland/ Valley	Acquired from breeder/ other farm	Female	Crossbreed	13-24	Small (1 to 10)	Breeding	Yes	Yes	Confined	Concrete	No	Yes	Yes	Yes	Swill (from restaurants and bakeries)	No	Yes	0
Nagaland	Lowland/ Valley	Acquired from breeder/ other farm	Female	Crossbreed	over 24	Small (1 to 10)	Breeding	No	No	Confined	Concrete	No	Yes	Yes	Yes	Swill (from restaurants and bakeries)	No	Yes	0
Nagaland	Lowland/ Valley	Acquired from breeder/ other farm	Female	Crossbreed	over 24	Small (1 to 10)	Breeding	No	No	Confined	Concrete	No	Yes	Yes	Yes	Swill (from restaurants and bakeries)	No	Yes	0
Nagaland	Lowland/ Valley	Acquired from breeder/ other farm	Female	Crossbreed	13-24	Small (1 to 10)	Breeding	Yes	No	Semi-confined	Concrete	No	Yes	Yes	Yes	Commercial and household sources	No	Yes	0
Nagaland	Lowland/ Valley	Acquired from breeder/ other farm	Female	Crossbreed	13-24	Small (1 to 10)	Breeding	Yes	No	Semi-confined	Concrete	No	Yes	Yes	Yes	Commercial and household sources	No	Yes	0
Nagaland	Lowland/ Valley	Acquired from breeder/ other farm	Female	Crossbreed	over 24	Medium (11-20)	Breeding	Yes	No	Confined	Concrete	No	Yes	Yes	Yes	Commercial and household sources	No	Yes	0
Nagaland	Lowland/ Valley	Acquired from breeder/ other farm	Female	Crossbreed	over 24	Medium (11-20)	Breeding	Yes	No	Confined	Concrete	No	Yes	Yes	Yes	Commercial and household sources	No	Yes	0
Nagaland	Lowland/ Valley	Acquired from breeder/ other farm	Female	Crossbreed	over 24	Medium (11-20)	Breeding	Yes	No	Confined	Concrete	No	Yes	Yes	Yes	Commercial and household sources	No	Yes	0
Nagaland	Lowland/ Valley	Acquired from breeder/ other farm	Female	Crossbreed	over 24	Medium (11-20)	Breeding	Yes	No	Confined	Concrete	No	Yes	Yes	Yes	Commercial and household sources	No	Yes	0
Nagaland	Lowland/ Valley	Acquired from breeder/ other farm	Female	Crossbreed	over 24	Medium (11-20)	Breeding	Yes	No	Confined	Concrete	No	Yes	Yes	Yes	Commercial and household sources	No	Yes	0
Nagaland	Lowland/ Valley	Acquired from breeder/ other farm	Male	Crossbreed	over 24	Small (1 to 10)	Breeding	No	No	Confined	Concrete	No	Yes	Yes	Yes	Commercial and household sources	No	Yes	0
Nagaland	Lowland/ Valley	Acquired from breeder/ other farm	Female	Crossbreed	over 24	Small (1 to 10)	Breeding	No	No	Confined	Concrete	No	Yes	Yes	Yes	Commercial and household sources	No	Yes	0
Nagaland	Lowland/ Valley	Acquired from breeder/ other farm	Female	Crossbreed	13-24	Small (1 to 10)	Breeding	Yes	No	Confined	Concrete	No	Yes	Yes	Yes	Commercial and household sources	No	Yes	0
Nagaland	Lowland/ Valley	Acquired from breeder/ other farm	Female	Crossbreed	13-24	Small (1 to 10)	Breeding	Yes	No	Confined	Concrete	No	Yes	Yes	Yes	Commercial and household sources	No	Yes	0
Nagaland	Lowland/ Valley	Acquired from breeder/ other farm	Female	Crossbreed	over 24	Small (1 to 10)	Breeding	Yes	No	Confined	Concrete	No	Yes	Yes	Yes	Commercial and household sources	No	Yes	0
Nagaland	Lowland/ Valley	Acquired from breeder/ other farm	Female	Crossbreed	over 24	Small (1 to 10)	Breeding	Yes	No	Confined	Concrete	No	Yes	Yes	Yes	Commercial and household sources	No	Yes	0
Nagaland	Lowland/ Valley	Acquired from breeder/ other farm	Female	Crossbreed	over 24	Small (1 to 10)	Breeding	Yes	No	Confined	Concrete	No	Yes	Yes	Yes	Commercial and household sources	No	Yes	0
Nagaland	Lowland/ Valley	Acquired from breeder/ other farm	Female	Crossbreed	over 24	Small (1 to 10)	Breeding	Yes	No	Confined	Concrete	No	Yes	Yes	Yes	Commercial and household sources	No	Yes	0
Nagaland	Lowland/ Valley	Acquired from breeder/ other farm	Female	Crossbreed	13-24	Small (1 to 10)	Breeding	Yes	No	Confined	Concrete	No	Yes	Yes	Yes	Commercial and household sources	No	Yes	0
Nagaland	Lowland/ Valley	Acquired from breeder/ other farm	Female	Crossbreed	13-24	Small (1 to 10)	Breeding	Yes	No	Confined	Concrete	No	Yes	Yes	Yes	Commercial and household sources	No	Yes	0
Nagaland	Lowland/ Valley	Bred on own farm	Female	Crossbreed	over 24	Small (1 to 10)	Breeding	Yes	No	Confined	Concrete	No	Yes	Yes	Yes	Commercial and household sources	No	Yes	0
Nagaland	Lowland/ Valley	Bred on own farm	Female	Crossbreed	over 24	Small (1 to 10)	Breeding	Yes	No	Confined	Concrete	No	Yes	Yes	Yes	Commercial and household sources	No	Yes	0
Nagaland	Lowland/ Valley	Bred on own farm	Female	Crossbreed	over 24	Large (> 20)	Breeding	Yes	No	Confined	Concrete	No	Yes	Yes	Yes	Commercial and household sources	No	Yes	0
Nagaland	Lowland/ Valley	Bred on own farm	Female	Crossbreed	over 24	Large (> 20)	Breeding	Yes	No	Confined	Concrete	No	Yes	Yes	Yes	Commercial and household sources	No	Yes	0
Nagaland	Lowland/ Valley	Bred on own farm	Female	Crossbreed	over 24	Large (> 20)	Breeding	Yes	No	Confined	Concrete	No	Yes	Yes	Yes	Commercial and household sources	No	Yes	0
Nagaland	Lowland/ Valley	Bred on own farm	Female	Crossbreed	over 24	Large (> 20)	Breeding	Yes	No	Confined	Concrete	No	Yes	Yes	Yes	Commercial and household sources	No	Yes	0
Nagaland	Lowland/ Valley	Bred on own farm	Female	Crossbreed	13-24	Small (1 to 10)	Breeding	Yes	No	Confined	Concrete	No	Yes	Yes	Yes	Commercial and household sources	No	Yes	0
Nagaland	Lowland/ Valley	Acquired from breeder/ other farm	Female	Crossbreed	over 24	Small (1 to 10)	Breeding	No	No	Confined	Concrete	No	Yes	Yes	Yes	Swill (from restaurants and bakeries)	No	Yes	0
Nagaland	Lowland/ Valley	Acquired from breeder/ other farm	Female	Crossbreed	13-24	Small (1 to 10)	Breeding	Yes	No	Confined	Concrete	No	Yes	Yes	Yes	Commercial and household sources	No	Yes	0
Nagaland	Lowland/ Valley	Acquired from breeder/ other farm	Female	Crossbreed	13-24	Small (1 to 10)	Breeding	No	No	Confined	Concrete	No	Yes	Yes	Yes	Commercial and household sources	No	Yes	0
Nagaland	Lowland/ Valley	Bred on own farm	Male	Crossbreed	over 24	Large (> 20)	Breeding	Yes	No	Confined	Concrete	No	Yes	Yes	Yes	Commercial and household sources	No	Yes	0
Nagaland	Lowland/ Valley	Bred on own farm	Female	Crossbreed	over 24	Small (1 to 10)	Breeding	No	No	Confined	Concrete	No	Yes	Yes	Yes	Commercial and household sources	No	Yes	0
Nagaland	Lowland/ Valley	Bred on own farm	Female	Crossbreed	13-24	Small (1 to 10)	Breeding	Yes	No	Confined	Concrete	No	Yes	Yes	Yes	Commercial and household sources	No	Yes	0
Nagaland	Lowland/ Valley	Bred on own farm	Female	Crossbreed	13-24	Small (1 to 10)	Breeding	Yes	No	Confined	Concrete	No	Yes	Yes	Yes	Commercial and household sources	No	Yes	0
Nagaland	Lowland/ Valley	Acquired from breeder/ other farm	Male	Crossbreed	13-24	Small (1 to 10)	Breeding	Yes	No	Semi-confined	Concrete	No	Yes	Yes	Yes	Exclusively household kitchen waste	No	Yes	0
Nagaland	Lowland/ Valley	Acquired from breeder/ other farm	Male	Crossbreed	7-12	Small (1 to 10)	All-in-all-out (for fattening)	No	No	Confined	Concrete	Yes	Yes	Yes	Yes	Exclusively household kitchen waste	No	Yes	0
Nagaland	Lowland/ Valley	Bred on own farm	Male	Crossbreed	13-24	Small (1 to 10)	Breeding	No	No	Confined	Concrete	Yes	Yes	Yes	Yes	Exclusively household kitchen waste	Yes	Yes	0
Nagaland	Lowland/ Valley	Bred on own farm	Female	Crossbreed	7-12	Small (1 to 10)	Breeding	No	No	Confined	Concrete	Yes	Yes	Yes	Yes	Exclusively household kitchen waste	No	Yes	0
Nagaland	Lowland/ Valley	Acquired from breeder/ other farm	Male	Crossbreed	13-24	Small (1 to 10)	Breeding	No	No	Confined	Concrete	Yes	Yes	Yes	Yes	Exclusively household kitchen waste	No	Yes	0
Nagaland	Lowland/ Valley	Acquired from breeder/ other farm	Female	Crossbreed	13-24	Small (1 to 10)	Breeding	No	No	Confined	Concrete	No	Yes	Yes	Yes	Commercial and household sources	No	Yes	0
Nagaland	Lowland/ Valley	Acquired from breeder/ other farm	Female	Crossbreed	13-24	Small (1 to 10)	Breeding	No	No	Confined	Concrete	No	Yes	Yes	Yes	Commercial and household sources	No	Yes	0
Nagaland	Lowland/ Valley	Bred on own farm	Female	Crossbreed	13-24	Small (1 to 10)	Breeding	No	No	Confined	Concrete	No	Yes	Yes	Yes	Commercial and household sources	No	Yes	0
Nagaland	Lowland/ Valley	Bred on own farm	Female	Crossbreed	13-24	Small (1 to 10)	Breeding	No	No	Confined	Concrete	No	Yes	Yes	Yes	Commercial and household sources	No	Yes	0
Nagaland	Lowland/ Valley	Bred on own farm	Female	Crossbreed	13-24	Small (1 to 10)	Breeding	No	No	Confined	Concrete	No	Yes	Yes	Yes	Commercial and household sources	No	Yes	0
Nagaland	Lowland/ Valley	Acquired from breeder/ other farm	Female	Crossbreed	over 24	Small (1 to 10)	Breeding	No	No	Confined	Concrete	Yes	Yes	Yes	Yes	Commercial and household sources	No	Yes	0
Nagaland	Lowland/ Valley	Acquired from breeder/ other farm	Female	Crossbreed	over 24	Small (1 to 10)	Breeding	No	No	Confined	Concrete	Yes	Yes	Yes	Yes	Commercial and household sources	No	Yes	0
Nagaland	Lowland/ Valley	Bred on own farm	Female	Crossbreed	over 24	Small (1 to 10)	Breeding	No	No	Confined	Concrete	No	Yes	Yes	Yes	Commercial and household sources	No	Yes	0
Nagaland	Lowland/ Valley	Bred on own farm	Female	Crossbreed	over 24	Small (1 to 10)	Breeding	No	No	Confined	Concrete	No	Yes	Yes	Yes	Commercial and household sources	No	Yes	0
Nagaland	Lowland/ Valley	Acquired from breeder/ other farm	Female	Crossbreed	over 24	Small (1 to 10)	Breeding	No	No	Confined	Concrete	No	Yes	Yes	Yes	Commercial and household sources	No	Yes	0
Nagaland	Lowland/ Valley	Acquired from breeder/ other farm	Female	Crossbreed	13-24	Small (1 to 10)	Breeding	No	No	Confined	Concrete	No	Yes	Yes	Yes	Commercial and household sources	No	Yes	0
Nagaland	Lowland/ Valley	Acquired from breeder/ other farm	Female	Crossbreed	13-24	Small (1 to 10)	Breeding	No	No	Confined	Concrete	No	Yes	Yes	Yes	Commercial and household sources	No	Yes	0
Nagaland	Lowland/ Valley	Acquired from breeder/ other farm	Female	Crossbreed	13-24	Small (1 to 10)	Breeding	Yes	No	Confined	Concrete	No	Yes	Yes	Yes	Commercial and household sources	No	Yes	0
Nagaland	Lowland/ Valley	Acquired from breeder/ other farm	Female	Crossbreed	13-24	Small (1 to 10)	Breeding	Yes	No	Confined	Concrete	No	Yes	Yes	Yes	Commercial and household sources	No	Yes	0
Nagaland	Lowland/ Valley	Acquired from breeder/ other farm	Female	Crossbreed	13-24	Small (1 to 10)	Breeding	Yes	No	Confined	Concrete	No	Yes	Yes	Yes	Commercial and household sources	No	Yes	0
Nagaland	Lowland/ Valley	Bred on own farm	Female	Crossbreed	13-24	Small (1 to 10)	Breeding	Yes	No	Confined	Concrete	No	Yes	Yes	Yes	Commercial and household sources	No	Yes	0
Nagaland	Lowland/ Valley	Bred on own farm	Female	Crossbreed	13-24	Small (1 to 10)	Breeding	Yes	No	Confined	Concrete	No	Yes	Yes	Yes	Commercial and household sources	No	Yes	0
Nagaland	Lowland/ Valley	Bred on own farm	Female	Crossbreed	13-24	Small (1 to 10)	Breeding	Yes	No	Confined	Concrete	No	Yes	Yes	Yes	Commercial and household sources	No	Yes	0
Nagaland	Lowland/ Valley	Acquired from breeder/ other farm	Female	Crossbreed	13-24	Small (1 to 10)	Breeding	No	No	Confined	Concrete	No	Yes	Yes	Yes	Commercial and household sources	No	Yes	0
Nagaland	Lowland/ Valley	Acquired from breeder/ other farm	Female	Crossbreed	13-24	Small (1 to 10)	Breeding	No	No	Confined	Concrete	No	Yes	Yes	Yes	Commercial and household sources	No	Yes	0
Nagaland	Lowland/ Valley	Acquired from breeder/ other farm	Female	Crossbreed	13-24	Small (1 to 10)	Breeding	No	No	Confined	Concrete	No	Yes	Yes	Yes	Commercial and household sources	No	Yes	0
Nagaland	Lowland/ Valley	Bred on own farm	Male	Crossbreed	over 24	Large (> 20)	Breeding	Yes	No	Confined	Concrete	No	Yes	Yes	Yes	Commercial and household sources	No	Yes	0
Nagaland	Lowland/ Valley	Bred on own farm	Male	Crossbreed	over 24	Large (> 20)	Breeding	Yes	No	Confined	Concrete	No	Yes	Yes	Yes	Commercial and household sources	No	Yes	0
Nagaland	Lowland/ Valley	Bred on own farm	Male	Crossbreed	over 24	Large (> 20)	Breeding	Yes	No	Confined	Concrete	No	Yes	Yes	Yes	Commercial and household sources	No	Yes	0
Nagaland	Lowland/ Valley	Bred on own farm	Male	Crossbreed	over 24	Large (> 20)	Breeding	Yes	No	Confined	Concrete	No	Yes	Yes	Yes	Commercial and household sources	No	Yes	0
Nagaland	Lowland/ Valley	Acquired from breeder/ other farm	Male	Crossbreed	13-24	Small (1 to 10)	Continuous cycle (for fattening)	No	No	Confined	Concrete	No	Yes	Yes	Yes	Swill (from restaurants and bakeries)	No	Yes	0
Nagaland	Lowland/ Valley	Acquired from breeder/ other farm	Male	Crossbreed	7-12	Small (1 to 10)	All-in-all-out (for fattening)	No	No	Confined	Concrete	Yes	Yes	Yes	Yes	Swill (from restaurants and bakeries)	No	Yes	0
Nagaland	Lowland/ Valley	Acquired from breeder/ other farm	Male	Crossbreed	7-12	Small (1 to 10)	All-in-all-out (for fattening)	No	No	Confined	Concrete	No	Yes	Yes	Yes	Swill (from restaurants and bakeries)	No	Yes	0
Nagaland	Lowland/ Valley	Purchased from live market	Male	Crossbreed	7-12	Small (1 to 10)	All-in-all-out (for fattening)	No	No	Confined	Concrete	No	Yes	Yes	Yes	Swill (from restaurants and bakeries)	No	Yes	0
Nagaland	Lowland/ Valley	Purchased from live market	Male	Crossbreed	13-24	Small (1 to 10)	All-in-all-out (for fattening)	No	No	Confined	Concrete	Yes	Yes	Yes	Yes	Swill (from restaurants and bakeries)	No	Yes	0
Nagaland	Lowland/ Valley	Bred on own farm	Female	Crossbreed	0-6	Small (1 to 10)	Breeding	No	No	Confined	Concrete	No	Yes	Yes	Yes	Swill (from restaurants and bakeries)	No	Yes	0
Nagaland	Lowland/ Valley	Bred on own farm	Male	Crossbreed	over 24	Small (1 to 10)	Breeding	No	No	Confined	Concrete	Yes	Yes	Yes	Yes	Commercial and household sources	No	Yes	0
Nagaland	Lowland/ Valley	Bred on own farm	Female	Crossbreed	over 24	Small (1 to 10)	Breeding	No	No	Confined	Concrete	Yes	Yes	Yes	Yes	Swill (from restaurants and bakeries)	No	Yes	0
Nagaland	Lowland/ Valley	Bred on own farm	Female	Crossbreed	0-6	Small (1 to 10)	Breeding	No	No	Confined	Concrete	Yes	Yes	Yes	Yes	Commercial and household sources	No	Yes	0
Nagaland	Lowland/ Valley	Bred on own farm	Female	Crossbreed	over 24	Small (1 to 10)	Breeding	No	No	Confined	Concrete	No	Yes	Yes	Yes	Commercial and household sources	No	Yes	0
